# Supplementary material for: A Fkh1/2 binding site array in the WHI5 promoter drives sub-scaling transcription
Source: Cell Rep. Author manuscript; Available in PMC 2026 Jun 23. (PMC13288135; doi:10.1016/j.celrep.2026.117304)
Supplement: 2 [file NIHMS2180947-supplement-2.csv]

gene_name	Name	WT	fkh1	fkh2
YOR014W	RTS1	0.908595201	1.016869849	0.993788697
YAL016W	TPD3	0.842218742	0.660735422	0.821301614
YGL190C	CDC55	0.846391315	0.969036384	1.058721846
YJR149W		0.945998585	0.924471382	0.824762726
YJR025C	BNA1	1.044402589	0.889101837	0.718664675
YIL107C	PFK26	1.17779784	1.294172855	1.000523212
YHR183W	GND1	0.881285766	0.543147156	0.62650399
YGR256W	GND2	1.504930598	1.383841202	1.305909588
YGL115W	SNF4	0.960581545	0.854252957	0.952987287
YHR047C	AAP1	1.031641001	0.820267112	0.890256356
YLR027C	AAT2	1.000738563	0.797883869	0.942160013
YKL106W	AAT1	0.837570234	1.008100246	0.899423457
YOR239W	ABP140	0.836880489	0.776714963	0.799945224
YKL112W	ABF1	0.446919402	0.575290045	0.593010378
YMR072W	ABF2	0.489008947	0.689038456	0.608578345
YCR088W	ABP1	0.600560816	0.985285386	0.832901791
YIL036W	CST6	0.740694396	0.845510875	1.119060384
YNR016C	ACC1	0.95410091	1.054170136	1.044877444
YGR037C	ACB1	1.288475277	1.028641713	1.138971899
YER065C	ICL1	1.191383113	1.033526526	1.167186553
YPR006C	ICL2	1.721258143	1.805410609	1.936405159
YBL015W	ACH1	1.176608461	1.199589907	1.218406888
YDR161W	ACL4	1.007827691	0.783888613	0.981923045
YGL055W	OLE1	0.832535516	0.91846624	0.834311772
YJL200C	ACO2	0.934819999	1.267855567	1.345716745
YGL205W	POX1	0.867793671	0.927377032	0.753126312
YKL192C	ACP1	0.994651457	0.82213781	0.856504553
YAL054C	ACS1	1.605008957	2.018453891	2.006998182
YLR153C	ACS2	0.827628509	1.099010545	1.059705659
YFL039C	ACT1	1.111295071	0.832438013	0.981641965
YNR033W	ABZ1	0.950953674	1.181748377	1.028750192
YNL141W	AAH1	1.019775407	0.815483147	1.00193924
YOL086C	ADH1	0.63348132	0.551643989	0.531315547
YMR303C	ADH2	1.654154229	1.604726605	1.72973867
YMR083W	ADH3	0.882701161	1.020073712	1.023419104
YBR145W	ADH5	0.731487035	0.886331279	1.042508562
YMR318C	ADH6	1.411571698	1.264179179	1.538877636
YJR105W	ADO1	0.984082329	0.796083211	0.831776672
YCR011C	ADP 1	0.80362239	0.630028684	0.741536344
YBR111C	YSA1	1.25677969	1.04041525	0.897105853
YDR216W	ADR1	0.932013312	0.794615565	0.892981193
YDR376W	ARH1	1.252925057	1.508111481	1.078947545
YMR056C	AAC1	0.962636866	0.768759205	0.989749247
YBL030C	PET9	1.107328383	0.905373334	0.983626114
YCR010C	ADY2	1.210119892	1.18063049	1.344189679
YMR064W	AEP1	0.879857731	0.482551161	0.784287292
YMR282C	AEP2	1.070291339	0.95610072	1.068763774
YEL052W	AFG1	0.910682725	1.116252581	0.999045814
YLR397C	AFG2	0.840921486	0.974045191	0.918127071
YER017C	AFG3	1.166215294	1.162857071	1.217855009
YPR021C	AGC1	0.903139023	0.970126133	0.805277307
YIL044C	AGE2	0.778565422	1.100343383	0.78500877
YEL058W	PCM1	1.131210159	0.890131383	0.905535091
YCL025C	AGP1	0.643834957	0.90062632	0.706447222
YBR132C	AGP2	1.26353925	0.927383087	0.989106238
YFL030W	AGX1	0.953944429	0.867930551	0.97051697
YDR214W	AHA1	1.015117182	1.364562593	1.158600031
YLR109W	AHP1	0.988060438	0.810758861	0.926160435
Q0050	AI1	1.070686396	1.12436764	0.88229895
YGL160W	AIM14	1.071509979	0.883727577	0.915416494
YHL021C	AIM17	1.266140456	1.816719202	1.545573706
YHR198C	AIM18	0.900582549	1.15569977	1.011618698
YIR003W	AIM21	0.74790616	0.820554724	0.654085621
YJR080C	AIM24	1.059271507	0.894379973	1.054520841
YJR100C	AIM25	0.849478106	1.099285722	0.670191621
YKR074W	AIM29	0.962682481	0.854935309	0.838617583
YAL049C	AIM2	1.256464565	0.851574269	0.979197525
YML050W	AIM32	1.08502492	1.345329857	1.173554772
YMR157C	AIM36	0.986248766	1.077736654	0.913482668
YOR215C	AIM41	0.912433046	1.461228927	1.088727674
YHR199C	AIM46	1.0886998	1.109348776	1.21523641
YDL237W	AIM6	0.787721794	0.881820562	1.068581404
YDR063W	AIM7	0.621512535	0.997004195	0.906225119
YER080W	AIM9	0.925702513	1.102137766	0.921262434
YMR092C	AIP1	1.146927271	1.148204386	1.172722295
YBR059C	AKL1	1.060441478	0.818622958	0.911122565
YDR264C	AKR1	1.009296124	0.793145963	0.940487616
YER052C	HOM3	0.889755144	1.080437041	0.923455883
YLR089C	ALT1	0.858206432	0.739901901	0.916391685
YDR111C	ALT2	0.810155101	0.702839407	0.911159753
YJL122W	ALB1	0.988005529	0.847713611	0.82822759
YMR170C	ALD2	1.770340979	1.99184757	2.054400189
YOR374W	ALD4	1.006935396	1.079874789	1.164556767
YER073W	ALD5	0.867976819	1.020561195	0.804900546
YPL061W	ALD6	0.960852311	0.992391187	1.00373363
YOR175C	ALE1	0.713223029	0.716266647	0.770024165
YKL060C	FBA1	0.83443549	0.838737035	0.779758955
YNL048W	ALG11	0.908459664	0.824258108	1.087291344
YNR030W	ALG12	1.063123046	0.720548101	0.775623188
YGL047W	ALG13	1.477985813	1.287787494	1.379694681
YBR110W	ALG1	1.113522522	0.635118431	0.893695665
YPL227C	ALG5	0.704972986	0.665697922	0.932307007
YNL219C	ALG9	1.201294633	1.04022193	1.093497612
YML086C	ALO1	1.06616164	0.797759666	0.948533096
YJL084C	ALY2	1.204402702	1.079307634	1.018842939
YML035C	AMD 1.00	1.101738731	1.152254694	1.08942795
YKL103C	APE1	0.714654553	0.979825687	0.88411979
YEL036C	ANP1	0.962629138	0.836765386	0.908096216
YKL047W	ANR2	0.953666778	0.644565817	0.884291264
YPR128C	ANT1	0.767896435	0.505314751	0.732290771
YKL135C	APL2	0.650949982	0.736853815	0.648314209
YPR029C	APL4	0.775548293	0.737421594	0.834879637
YGR261C	APL6	0.961451265	0.834106766	0.899014
YPL195W	APL5	1.039716303	0.956422741	1.037839086
YBR288C	APM3	0.860846458	0.859250396	0.859240018
YJL024C	APS3	0.816246863	0.813691587	0.921274876
YCL050C	APA1	0.825202677	0.713939043	0.723090634
YDR530C	APA2	0.70901754	0.955454861	0.797691336
YBR151W	APD1	1.168017958	1.358273826	1.491545985
YKL157W	APE2	0.909306874	0.784270902	0.893242878
YBR286W	APE3	0.737032409	0.980254391	0.90235263
YKL114C	APN1	0.93647438	0.918783638	0.836946325
YML022W	APT1	0.918984953	0.641180666	0.760513082
YDR441C	APT2	0.989959865	0.827277751	1.054284739
YBR149W	ARA 1.00	0.989869777	0.825162834	0.932511075
YMR041C	ARA 2.00	1.295338489	1.189886009	1.145390641
YER036C	ARB1	0.739767056	0.762298943	0.80852699
YGL105W	ARC1	0.961621352	0.880981039	0.994997427
YHR013C	ARD1	0.875898497	0.94383007	1.116031371
YNR019W	ARE2	0.696992894	0.739512711	0.918389716
YDL192W	ARF1	0.921419034	0.801768069	0.790075717
YDL137W	ARF2	1.883256453	1.988717919	1.182342145
YER069W	ARG5,6	0.936098365	1.040157267	0.819100486
YOL140W	ARG8	0.728840758	0.664881147	0.571336101
YPL111W	CAR1	1.262586858	1.263249103	1.425629393
YMR062C	ARG7	0.796697946	1.025675001	0.894902432
YBR164C	ARL 1.00	1.035147981	0.651261523	0.966384935
YHR018C	ARG4	0.806397744	0.700820152	0.633394324
YMR027W		1.049081204	0.894257306	0.961493905
YDR380W	ARO10	0.824111655	1.041175011	0.980556472
YDR127W	ARO1	0.872015447	1.005118961	0.921315452
YGL202W	ARO8	1.163544539	0.98383102	1.015650026
YHR137W	ARO9	1.021577784	0.783708808	0.96366279
YGL148W	ARO2	0.67736681	0.991093125	0.785487915
YDR035W	ARO3	0.526637859	0.853817832	0.535808605
YBR249C	ARO4	0.872200329	0.907443622	0.874958631
YDL029W	ARP 2.00	0.843594442	0.714789794	0.822328351
YJR065C	ARP 3.00	0.904036876	0.996473253	0.984671437
YJL081C	ARP 4.00	0.564019015	0.941996857	0.689399566
YNL059C	ARP 5.00	1.020167622	0.697240566	0.895208795
YLR085C	ARP 6.00	0.882292304	0.898745291	1.177195616
YPR034W	ARP 7.00	0.728182442	0.542381071	0.809781461
YOR141C	ARP 8.00	0.983439277	0.96502288	0.927581179
YMR033W	ARP 9.00	0.634707671	0.821051423	0.865412523
YBR234C	ARC40	0.87629083	0.862535089	0.762103747
YNR035C	ARC35	0.906857298	1.096618269	0.974762547
YLR370C	ARC18	0.723141846	0.58282747	1.023479063
YKL013C	ARC19	0.938595174	0.681605771	0.917061073
YIL062C	ARC15	0.657961042	0.342984264	0.673450466
YDR101C	ARX1	0.93348886	1.040279269	0.997298621
YJL115W	ASF1	1.272115226	1.710362821	1.513060123
YIL130W	ASG1	0.629239644	0.665041567	0.700330189
YML096W		1.008412968	0.881452747	0.847736563
YPR145W	ASN1	1.015250495	0.898643383	0.990645391
YGR124W	ASN2	1.286186706	1.082052802	1.236579623
YDR321W	ASP1	0.9074286	0.755528051	0.796113341
YOL058W	ARG1	1.216102603	0.972452738	1.06114389
YER101C	AST2	0.81741127	0.945975819	0.957257885
YGL167C	PMR1	0.988264822	0.868904009	1.011778279
YGL006W	PMC1	0.87827678	0.837156522	1.013889845
YAL026C	DRS2	1.041277369	0.780447918	0.792543694
YDR093W	DNF2	1.076252734	0.860354852	0.820115809
YER166W	DNF1	0.931096754	0.796386271	0.927387842
YIL048W	NEO1	0.89724699	0.967768258	1.075745386
YJL178C	ATG27	0.848960785	0.621001233	0.624850736
YNL242W	ATG2	1.004999379	0.832443702	0.757515385
YNR007C	ATG3	0.979632054	1.345277104	1.356611769
YHR171W	ATG7	1.306941581	1.106846068	1.593370608
YPR026W	ATH1	1.334550624	1.279701255	1.347617599
YDL181W	INH1	0.226809204	0.953231311	0.545074982
YMR301C	ATM1	0.864278909	0.654558781	0.73649406
YLR393W	ATP10	0.970237483	1.41721328	1.16936738
YNL315C	ATP11	0.926266455	0.925014616	0.872101829
YJL180C	ATP12	1.086045685	0.926238302	0.801305153
YLR295C	ATP14	0.942799831	1.046750356	0.94444924
YML081C-A	ATP18	0.509183265	0.659065904	0.57665566
YOL077W-A	ATP19	0.798871112	0.98975109	0.863692895
YKL016C	ATP7	0.792206041	1.019372892	0.807675209
YBL099W	ATP1	1.105240087	1.079533961	1.163574484
YJR121W	ATP2	1.12627522	0.961926693	1.079649341
YDL004W	ATP16	1.088710672	1.06389003	0.974996374
YPL078C	ATP4	0.626111469	0.387315145	0.688808007
YBR039W	ATP3	0.889585219	1.028670278	0.986192855
YDR322C-A	TIM11	0.686677559	0.429328947	0.785447047
YDR377W	ATP17	0.759414147	0.550796238	0.685260131
YPR020W	ATP20	0.452038243	0.612161762	1.009142114
YDR298C	ATP5	0.862182324	1.078684386	0.930304589
YNL259C	ATX1	0.425293469	0.766007054	0.872793847
YLR114C	AVL9	0.7988164	0.992388401	1.104645815
YER119C	AVT6	0.767740842	0.785664307	0.892495393
YIL124W	AYR1	0.845684444	0.86133486	0.822852987
YJL020C	BBC1	0.914770727	1.010472621	1.098212627
YHR208W	BAT1	1.542859652	1.302897498	1.174073423
YJR148W	BAT2	1.929644412	1.629926609	1.878853534
YMR237W	BCH1	0.990214479	0.924305593	0.999872117
YDR361C	BCP1	1.055398287	1.148990943	1.383884074
YDR375C	BCS1	0.818478203	1.020637289	0.945803368
YLR399C	BDF1	0.3601406	0.393515455	0.511359889
YAL060W	BDH1	0.80497575	0.804132979	0.888128917
YPL120W	VPS30	0.935109155	0.965290897	0.951791129
YBR200W	BEM1	1.105176999	0.783425543	1.022582887
YER155C	BEM2	0.959690179	0.851531085	0.938208654
YPL115C	BEM3	1.01297259	0.895871383	1.124285307
YPL161C	BEM4	0.917014524	0.695094878	0.912960122
YOR198C	BFR1	1.257622724	1.037070425	1.143218173
YDR299W	BFR2	0.855609841	0.944137436	0.996656671
YGR282C	BGL 2.00	1.183249346	0.474840578	0.717888171
YHR101C	BIG1	1.115890887	0.892519232	0.999793723
YNR056C	BIO5	0.834406619	0.125802528	0.179876293
YNR058W	BIO3	0.794799639	0.34142259	0.283806306
YGR286C	BIO2	0.942791332	0.94725463	0.867763662
YNR057C	BIO4	1.293641895	0.937995613	0.795759909
YJL034W	KAR2	0.911283314	0.948140617	0.950009005
YNL239W	LAP3	1.075352553	1.086618792	1.145185348
YKL061W	BLI1	0.68101069	1.104805818	0.873729913
YFL007W	BLM10	1.196607514	1.106668177	1.125565729
YER177W	BMH1	0.737027446	0.544050223	0.7161999
YDR099W	BMH2	0.960295534	0.6565389	0.813933344
YPL217C	BMS1	0.984262803	0.896702957	1.112460244
YJL060W	BNA3	1.283365656	1.088092936	1.145918909
YNL233W	BNI4	1.018540842	0.855279007	1.036143664
YNL166C	BNI5	0.896537686	0.801448481	0.704142427
YER114C	BOI2	0.618173439	0.786156604	0.827414202
YAL046C	BOL 3.00	0.617725546	0.783354726	1.019318252
YLR078C	BOS1	1.043597866	1.068264818	0.971544392
YDL141W	BPL1	0.998578787	0.841564141	0.932437734
YLL015W	BPT1	1.121497648	0.826560254	1.063901823
YDL074C	BRE 1.00	0.724744145	0.679843559	0.67109564
YNR051C	BRE 5.00	1.04809181	0.783724577	1.027417284
YPL084W	BRO1	0.960151832	1.061921876	1.040691529
YER172C	BRR 2.00	1.000940718	0.882700641	1.003603325
YOL077C	BRX1	0.895990995	1.059537415	0.994992657
YOR078W	BUD21	0.90333327	0.49220743	1.328828109
YMR014W	BUD22	0.914365391	0.994527553	0.993357175
YLR319C	BUD6	0.934377347	1.11917671	0.967663265
YOR299W	BUD7	0.902596968	0.849754386	0.867327858
YDL099W	BUG1	0.966026298	0.833565938	0.897204425
YMR275C	BUL1	1.055577714	0.829656436	0.944006668
YPR161C	SGV1	0.936456494	0.965698089	0.913591982
YLR226W	BUR2	0.998356558	0.984140796	1.245060559
YIR036C	IRC24	0.96371342	0.835124502	0.895069705
YHR114W	BZZ1	0.866502474	0.864914914	0.79758956
YGR204W	ADE3	1.08734002	1.06545102	1.126886667
YBR084W	MIS1	1.222199018	1.092517558	1.195169581
YKL088W	CAB3	0.870926117	0.879361094	0.938155982
YAR035W	YAT1	1.338257624	1.444315355	1.537151789
YML042W	CAT2	1.724003278	1.849388741	1.909362213
YFL028C	CAF16	1.059462567	1.202774534	1.09084484
YJR122W	IBA57	1.04224355	1.122418788	1.038677933
YOR276W	CAF20	0.605430685	0.590784806	0.783205788
YNL288W	CAF40	1.091036151	0.973581303	0.939649545
YER048C	CAJ1	0.973800608	1.213008865	0.900843304
YFL029C	CAK1	0.792030018	0.570065049	0.752458982
YBR109C	CMD1	1.056500048	0.896037403	0.966446075
YAL058W	CNE1	1.209222092	1.212906661	1.024461166
YKL190W	CNB1	0.906507441	0.656030024	0.829497391
YNL036W	NCE103	0.620426773	0.545133295	0.665447342
YKL007W	CAP1	0.929454866	0.710892014	0.740683392
YIL034C	CAP2	0.869490781	0.675896996	0.795568101
YNL138W	SRV2	0.950900066	1.039157311	1.066480915
YOR303W	CPA1	0.768411404	0.764463481	0.691846047
YJR109C	CPA2	1.12521184	1.150347999	1.224193122
YPL154C	PEP4	1.007372906	0.857006459	0.940320798
YKL179C	COY1	0.847164873	0.928216355	0.977972425
YMR280C	CAT8	0.893677852	0.576645701	0.559820743
YDR256C	CTA1	0.911182214	1.220333691	1.229387586
YGR088W	CTT1	1.650134224	1.895902257	1.751983677
YJR060W	CBF1	0.478275523	0.9516478	0.802374702
YGR140W	CBF2	0.984493803	0.785060815	1.064487714
YLR175W	CBF5	0.869645143	0.846258739	0.893850962
YHL038C	CBP2	1.034727549	0.883860478	1.029872797
YPL215W	CBP3	0.916907286	0.896220493	0.906225355
YGR174C	CBP4	0.858078771	0.763111625	0.819677549
YBR120C	CBP6	0.850320446	0.866828206	0.80138494
YJL172W	CPS1	1.503182192	1.472270909	1.591301549
YMR297W	PRC1	1.171940109	1.038951728	1.159105585
YGR155W	CYS4	0.811850149	1.191736447	0.955413202
YER168C	CCA1	0.828856696	0.992068937	1.182298579
YLR220W	CCC1	0.73962305	0.686967042	0.874038958
YGR217W	CCH1	1.128394013	0.954169952	0.910657214
YAL039C	CYC3	1.192394454	1.157060533	1.188884889
YGR150C	CCM1	1.226535904	1.191619852	1.333107017
YKR066C	CCP1	0.747260837	0.573434376	0.692628786
YAL021C	CCR4	0.666891082	0.830069728	0.949138647
YMR038C	CCS1	0.665875586	0.686341302	0.764057264
YLR390W-A	CCW14	0.499932633	0.656069854	0.558203485
YLR215C	CDC123	1.135068629	1.038145844	0.933247483
YCR002C	CDC10	0.899063572	0.790020872	0.953084209
YJR076C	CDC11	0.604358919	0.881496378	0.87222642
YHR107C	CDC12	0.761194624	0.959742131	0.890700307
YKL022C	CDC16	0.834919722	1.006672972	1.178450877
YDR182W	CDC1	0.853915884	0.647292845	0.970313674
YAL041W	CDC24	0.828027641	0.735264256	0.760108793
YLR310C	CDC25	0.796447416	0.755540085	0.922211585
YOR257W	CDC31	0.643521324	0.726934028	0.63282741
YDR168W	CDC37	0.949269279	1.115951604	1.076541585
YLR314C	CDC3	0.766326332	0.999969128	0.944021418
YLR229C	CDC42	1.585495826	1.713433677	1.856516497
YDL126C	CDC48	1.244227173	1.161808378	1.233267302
YDL132W	CDC53	1.096673898	1.140293666	1.215229643
YLR418C	CDC73	0.78947966	0.756432928	0.741844151
YBR160W	CDC28	1.376785016	1.171974755	1.238127051
YBR029C	CDS1	0.674440115	0.619374453	0.745530987
YER061C	CEM1	0.699187859	1.016293128	1.030339264
YPL228W	CET1	0.699539975	0.835876112	0.885385665
YOR112W	CEX1	0.780815445	0.941275756	0.950882128
YDR301W	CFT1	0.765203419	0.696377798	0.787079783
YLR115W	CFT2	1.084145587	0.961895695	1.10489878
YML036W	CGI121	0.797678405	0.59703348	0.766788527
YOR020C	HSP10	1.017510272	0.906838847	1.040931564
YER163C	GCG1	1.399179861	1.278482947	1.509835605
YER164W	CHD1	0.702483265	0.607145184	0.631333049
YPR060C	ARO7	1.246797881	1.19457258	1.243414608
YGR157W	CHO2	1.004904719	0.757475873	0.763057917
YNL192W	CHS1	1.196432125	1.108963359	1.229575584
YBR038W	CHS2	0.932278791	0.408667255	0.77716211
YBR023C	CHS3	1.073388583	1.07605225	1.192524946
YLR330W	CHS5	0.904551375	0.701832061	0.83751551
YHR052W	CIC1	0.963097116	0.828254584	0.984073921
YJL158C	CIS3	0.553614059	0.191469547	0.515472928
YNR001C	CIT1	1.017377894	1.258235623	1.294337264
YCR005C	CIT2	1.232686886	1.144689678	1.441998313
YPR001W	CIT3	1.738861491	2.091181354	2.006891425
YBR135W	CKS1	1.076217502	0.859059624	1.039917519
YNL298W	CLA4	1.220806026	1.216525594	0.965359206
YGR167W	CLC1	0.849485646	0.945395158	0.944095536
YLR117C	CLF 1.0000	0.86476187	0.897111568	0.77270629
YGL206C	CHC1	1.028123621	0.766525781	0.887563467
YOR250C	CLP 1	0.589989644	0.734256005	0.839357601
YBR227C	MCX1	0.909043133	0.826034604	0.719917938
YMR012W	CLU1	1.111264737	0.998428776	1.051561252
YNL083W	SAL1	1.022930968	0.962183943	1.062682128
YLR272C	YCS4	0.734475268	0.73143985	0.950239316
YDR325W	YCG1	0.677306894	0.213000871	0.638098766
YBR155W	CNS1	0.999997713	1.199804953	1.054266274
YLR218C	COA4	1.128802049	1.32479668	1.186964801
YGR277C	CAB4	1.001927137	1.206124279	1.090836412
YLL050C	COF1	1.032217655	0.665131692	0.730149591
YGL223C	COG1	1.021298433	0.806605127	0.900492609
YGR120C	COG2	1.089786471	0.752395001	0.551789572
YER157W	COG3	0.910429131	0.622032343	0.934504485
YPR105C	COG4	0.943295018	0.842851994	1.061469888
YNL051W	COG5	0.671448961	0.618413445	0.702796005
YNL041C	COG6	0.751879099	0.980283885	0.921176724
YGL005C	COG7	0.866147326	0.761346217	0.441008748
YML071C	COG8	0.957814301	0.947105585	1.237952367
YDL145C	COP 1	1.069703766	1.112436225	1.122610257
YGL137W	SEC27	0.939228618	0.731153163	0.852839889
YDR238C	SEC26	0.912399511	0.869221641	0.931768835
YFR051C	RET2	0.888866233	0.743334239	0.6336259
YIL076W	SEC28	1.113737134	0.950130376	1.077245509
YNL287W	SEC21	0.979911856	0.904909805	0.955787811
YPL010W	RET3	0.994500031	0.926799277	1.162667384
YLR290C	COQ11	0.725378344	1.121430611	0.710881405
YBR003W	COQ1	1.312811225	1.30412536	1.322443725
YOL096C	COQ3	1.184159027	1.097794218	1.123827991
YML110C	COQ5	1.193870247	0.92549923	1.031606501
YGR255C	COQ6	1.323734332	0.948757502	1.027455157
YLR201C	COQ9	1.077094076	0.760844257	1.005540113
YLR429W	CRN1	0.706849347	0.946365587	0.885310081
YOR316C	COT1	0.824067199	0.637062547	0.605770992
YPL132W	COX11	1.152070906	1.124277674	1.056135604
YLR038C	COX12	0.817564148	0.601874371	0.683269927
YGL191W	COX13	0.795966077	0.755683261	0.928136673
YER141W	COX15	0.90837078	0.838240576	0.802561202
YLL009C	COX17	1.116246099	1.187583356	1.17688912
Q0045	COX1	0.998836447	1.102795368	0.910329811
YDR231C	COX20	1.159551504	1.089697614	1.059040383
Q0250	COX2	1.068481294	1.085838119	0.986891721
YGL187C	COX4	0.819273682	0.720975602	0.780528994
YNL052W	COX5A	0.782556128	0.359343219	0.584037324
YHR051W	COX6	0.955979122	0.76574303	0.804743094
YHR007C	ERG11	1.024317448	0.845026254	0.926162098
YNL130C	CPT1	0.821210063	0.683711863	0.69312414
YLR178C	TFS1	1.487348886	1.080158242	1.276867356
YOR100C	CRC 1.00	1.597551775	1.701623692	1.596975465
YGR189C	CRH1	1.054425089	0.927594804	0.967722801
YHR146W	CRP1	0.769486354	0.843623128	0.75341003
YLR241W	CSC1	0.91997278	0.723484724	1.043337601
YGL238W	CSE1	1.115070708	0.982932798	1.017006836
YIL035C	CKA1	0.894232935	0.825871798	0.933394236
YOR061W	CKA2	0.990030989	1.003637338	1.004205108
YGL019W	CKB1	0.879867901	0.805917224	0.887222354
YOR039W	CKB2	0.999586318	1.20047241	1.26090826
YLR380W	CSR1	0.73826486	0.882241667	0.86862065
YPR135W	CTF4	1.149183154	1.290922346	1.235515713
YHR109W	CTM1	1.194318301	1.025597451	1.062582406
YCR054C	CTR86	1.102714772	1.0878109	1.084871862
YOL145C	CTR9	0.758178814	0.757983772	0.835756006
YMR264W	CUE1	0.758325823	0.753254186	0.829125235
YGL110C	CUE3	1.005004481	0.927779865	0.97285869
YOR042W	CUE5	0.912928145	1.127614244	1.116274332
YGL027C	CWH41	1.052491247	0.840092916	0.915688617
YCR017C	CWH43	0.943272201	0.986455881	0.98682293
YKL096W	CWP1	0.771402435	0.348459033	0.189369534
YOR065W	CYT1	1.146138419	0.973771724	1.044058862
YJL005W	CYR1	0.709799418	0.567992699	0.928427746
YML054C	CYB2	1.180840747	1.337811969	1.307412316
YNL111C	CYB5	1.190798186	0.874036072	0.978369575
YJR048W	CYC1	0.952619326	1.094163367	1.038636604
YBR112C	CYC8	0.927555602	0.819947985	0.877656877
YDR430C	CYM1	1.153837929	1.147207329	1.184985075
YJR032W	CPR7	1.099350217	1.453197983	0.856003269
YML078W	CPR3	1.03065753	0.751725807	0.868493842
YDR304C	CPR5	0.81683709	0.935237726	0.718821456
YDR155C	CPR1	1.020120159	0.674294642	0.840123898
YAL012W	CYS3	1.552415905	1.278321257	1.466743851
YLR303W	MET17	2.014478935	1.660345779	1.758621573
YKL087C	CYT2	1.127529815	0.920709419	1.10590265
YML070W	DAK1	1.310576131	1.045312122	1.140690776
YHR028C	DAP2	1.043916899	0.92345432	0.93622602
YDL031W	DBP10	0.946349238	0.871714014	0.966425362
YNL112W	DBP2	0.808730801	0.81329787	0.897769675
YGL078C	DBP3	0.967744128	0.982592818	0.922288043
YJL033W	HCA4	1.066148274	0.90613655	1.156339798
YOR046C	DBP5	0.865413319	1.17889335	1.052148114
YNR038W	DBP6	0.981426835	0.737909182	1.000996813
YKR024C	DBP7	1.087687323	1.397624042	1.228202825
YHR169W	DBP8	0.925859064	0.977931761	0.893364608
YLR276C	DBP9	0.937096601	0.82538062	0.959777716
YLL011W	SOF1	0.968043376	0.782510425	1.004071989
YOL052C	SPE2	1.147938299	1.087368776	1.280782639
YMR250W	GAD1	0.874511101	1.089583234	0.927035541
YIR030C	DCG1	1.206683696	0.964660698	1.298317718
YKL184W	SPE1	1.207482615	0.913094266	1.239430655
YOL149W	DCP1	0.882575303	1.01794508	0.730909646
YNL118C	DCP2	0.453671799	0.634481073	0.499256653
YLR270W	DCS1	1.292822886	1.219338771	1.215306444
YOR173W	DCS2	0.92039117	1.143353368	1.064255933
YDR047W	HEM12	1.110034188	1.019063915	1.123379269
YKL046C	DCW1	1.134641809	0.562017227	0.781566141
YER143W	DDI1	1.142774932	0.953510113	1.107537366
YMR173W	DDR48	0.8814535	1.351249966	1.380284678
YOR204W	DED1	1.262257152	1.323843246	1.192299496
YKL054C	DEF1	0.898747277	0.621286331	1.010689067
YJR014W	TMA22	0.897321717	0.912492976	0.848434495
YAL013W	DEP1	0.627358823	0.78809765	0.761909673
YDR051C	DET1	0.821030729	1.259394009	1.094178579
YMR238W	DFG5	1.259160509	1.181656845	1.144837242
YDR411C	DFM1	0.864533947	0.563122562	0.370206183
YDR158W	HOM2	0.940687312	0.58250743	0.604556796
YDL215C	GDH2	1.176895828	0.976424665	1.195844469
YOR375C	GDH1	0.921933562	0.440252705	0.439981915
YAL062W	GDH3	2.256857294	2.073802009	2.180737675
YDL160C	DHH1	0.74943377	0.924583207	0.775770612
YJR139C	HOM6	1.01972056	0.856274949	0.863227398
YMR128W	ECM16	1.049772109	1.103965507	1.085995709
YDR178W	SDH4	0.48664642	0.082144031	0.635689786
YHR068W	DYS1	0.993966063	0.770819729	0.939048026
YKR035W-A	DID2	0.995239216	0.962126334	0.913887373
YPL266W	DIM1	1.091433882	0.993948419	0.973475206
YPL265W	DIP5	1.209371022	1.020066435	1.219392289
YIR004W	DJP1	0.884438213	1.087912161	0.970968201
YDL174C	DLD1	1.318909782	1.166901638	1.256171319
YDL178W	DLD2	0.996079955	1.039905028	1.055793623
YEL071W	DLD3	1.967364047	1.740360762	2.10096781
YFL018C	LPD1	0.745233415	0.774806146	0.765371856
YDL086W		0.65234583	0.367171035	0.508594498
YNL116W	DMA2	0.809785036	0.75062609	0.603694694
YLL001W	DNM1	1.106803259	1.114895863	1.063428465
YHR113W	APE4	0.729497539	1.04032012	0.977995582
YIL030C	SSM4	1.105183781	0.900531534	1.169626333
YKL213C	DOA1	1.06920207	0.802737657	0.919003735
YHR043C	DOG2	1.182820964	0.969651716	1.076788513
YJR070C	LIA1	1.026730933	0.703050138	0.970996302
YDR141C	DOP 1.00	0.893307769	0.664252649	0.73549352
YDR068W	DOS2	0.357638138	1.457372253	0.990705507
YIL010W	DOT5	0.601197948	0.8190689	0.785497292
YDR121W	DPB4	0.904342025	0.943687326	0.806639406
YKL191W	DPH2	1.009871033	0.915682886	0.912609868
YLR172C	DPH5	1.009959449	0.929773982	1.008680297
YLR143W	DPH6	1.045417759	1.145436658	1.14513882
YPR183W	DPM1	1.089332512	0.894822829	0.909474673
YEL055C	POL5	0.734354376	0.723027991	0.748711802
YBL035C	POL12	1.005732765	1.010769379	1.204478577
YNL102W	POL1	1.17711975	1.097055414	1.087683191
YJR006W	POL31	1.20947364	0.961037321	1.031348745
YDL102W	POL3	0.954256954	1.132974376	0.953250016
YNL262W	POL2	1.083760789	0.888710615	0.945457214
YDR284C	DPP1	0.750014181	0.770007673	0.700404608
YOL057W		1.023981358	0.746156603	0.944306738
YKR071C	DRE2	0.950061331	0.723984249	0.822919516
YLL008W	DRS1	1.087378538	1.11065409	1.132658013
YGL196W	DSD1	0.704212819	0.84014846	0.7251594
YMR276W	DSK2	1.119209606	0.73741948	0.927719936
YNL258C	DSL1	0.795762057	0.800240336	0.697863028
YMR287C	DSS1	0.852043571	0.999776357	1.045231524
YDL219W	DTD1	1.176463763	1.288517519	1.393297994
YFR044C	DUG1	0.973176236	0.861364711	0.913854855
YBR281C	DUG2	1.069534804	1.170040172	1.205910914
YDL101C	DUN1	1.009376316	0.988230729	0.895511828
YBR208C	DUR1,2	1.768964887	1.847609942	1.973519344
YML080W	DUS1	0.780676812	0.912288201	0.939181193
YLR401C	DUS3	1.012902136	0.789928598	0.812764805
YBR252W	DUT1	0.924268085	0.763774675	0.881122912
YGL246C	RAI1	1.006513874	1.070749199	0.978723599
YKR054C	DYN1	0.883067514	0.834953731	0.859451478
YDR424C	DYN2	0.895496792	0.827426006	0.6767794
YPR023C	EAF3	0.707776707	0.531332078	0.722998915
YKL204W	EAP1	0.875060324	0.772277031	0.932144542
YKL172W	EBP2	1.011327175	0.971533884	0.834868168
YHR132C	ECM14	1.019130158	1.111209482	0.905583667
YHL030W	ECM29	1.062335408	0.852171892	0.999275619
YER176W	ECM32	0.672871679	1.092757831	1.050759
YBR078W	ECM33	0.535255274	0.5363009	0.570887296
YLR299W	ECM38	1.02839858	1.10689178	1.211357618
YEL015W	EDC3	0.633257867	0.520445093	0.775472474
YBL047C	EDE1	0.824626129	1.02118664	1.007238203
YPR080W; YBR118W	TEF1; TEF2	0.87702812	0.90487174	0.901764279
YAL003W	EFB1	0.935322015	1.232625533	1.087187994
YPL048W	CAM1	1.030566777	0.975050771	0.979961453
YKL081W	TEF4	0.987087639	1.003225768	1.085058391
YOR133W; YDR385W	EFT1; EFT2	0.897824116	1.084192676	0.985736867
YLR249W	YEF3	0.86606902	0.76304303	0.851301726
YNL014W	HEF3	1.023052944	1.172780585	1.207926806
YGR271C-A	EFG1	1.138036321	1.069789308	0.950373958
YLR069C	MEF1	0.896237123	1.167993628	1.009372645
YHL039W	EFM1	1.144175847	1.168475932	1.396635274
YIL064W	EFM4	0.849190287	0.864203326	0.8789624
YGR001C	EFM5	0.718411714	0.777331757	0.670712269
YLR285W	NNT1	0.969022331	1.343969089	1.019555035
YMR212C	EFR3	0.826915336	0.768505329	0.691147969
YOR187W	TUF1	1.109020507	1.035863674	1.129171247
YKR026C	GCN3	1.051348192	0.842842487	0.741693809
YLR291C	GCD7	1.125908432	0.896960949	0.868108022
YGR083C	GCD2	0.939016917	0.844715599	1.093703636
YDR211W	GCD6	0.899579622	0.918249079	1.124745717
YOR260W	GCD1	0.976017934	0.925575683	1.079240298
YGR054W		1.071429091	1.039722913	1.052681707
YBR079C	RPG1	0.919298226	0.850714086	0.954862451
YOR361C	PRT1	0.873117622	0.931431516	0.964315169
YMR309C	NIP1	0.884664404	0.911036871	0.932678212
YDR429C	TIF35	0.795010328	0.864135444	0.737644221
YMR146C	TIF34	0.925431935	1.000927481	0.97681448
YLR192C	HCR1	1.028078143	0.755387606	0.798526617
YMR031C	EIS1	0.72610733	0.793609513	0.73467104
YLR372W	ELO3	0.661813547	0.647101078	1.010125038
YLR384C	IKI3	1.065890304	0.991936654	1.054959928
YGR200C	ELP2	0.877593519	0.81098405	0.851330713
YPL086C	ELP3	1.088979511	0.762897443	0.90318023
YMR312W	ELP6	1.01404411	0.870791252	0.942944531
YCL045C	EMC1	1.039554628	0.965599466	1.044003809
YJR088C	EMC2	1.011582675	0.804073344	0.907918497
YDR512C	EMI1	1.069092844	0.86104445	0.921743742
YDR516C	EMI2	0.980880387	1.056071619	1.110415748
YGL200C	EMP24	1.018085217	0.955684618	0.910205992
YFL048C	EMP47	0.869522805	0.925001673	1.04797958
YNL313C	EMW1	0.994520536	1.051609792	1.114937186
YNL084C	END3	0.862755758	1.073136136	0.846523534
YNR067C	DSE4	0.687656149	0.560902273	0.516412099
YLR144C	ACF2	1.021445252	0.77933208	1.025772494
YGR254W	ENO1	0.169921671	0.622081516	0.661902932
YHR174W	ENO2	0.35271669	0.53573952	0.516717349
YEL038W	UTR4	1.360076378	1.13647483	1.168159388
YBR247C	ENP1	1.01040304	0.939549825	0.924757145
YDL161W	ENT1	0.852954316	1.016419427	0.887721902
YLR206W	ENT2	0.694232239	0.820278167	0.866300923
YJR125C	ENT3	0.872306415	1.099633998	0.89402961
YDR153C	ENT5	0.849254579	0.678800977	0.798987255
YIL005W	EPS1	0.874014416	0.868805469	0.984615381
YMR049C	ERB1	0.913681617	0.955797899	1.053078744
YBR143C	SUP45	0.879008854	0.970406334	0.908125436
YDR172W	SUP35	0.923107905	0.960811497	0.92260341
YGR175C	ERG1	0.952599875	0.678644986	0.735439444
YGL001C	ERG26	0.927818947	0.751281825	0.827438626
YLR100W	ERG27	0.85906507	0.543054675	0.725773615
YER044C	ERG28	0.438448001	0.548664476	0.649685317
YMR202W	ERG2	1.230457918	1.052562522	1.006058894
YLR056W	ERG3	1.091105463	0.898359574	1.054861985
YGL012W	ERG4	0.929602742	0.840354403	0.876102276
YMR015C	ERG5	0.888141295	0.883153594	0.700773523
YML008C	ERG6	0.894527236	0.963142031	1.063027238
YHR072W	ERG7	0.881948835	0.740698146	0.72238925
YMR220W	ERG8	1.214808227	1.325335997	1.407832534
YML130C	ERO1	1.125582092	0.983957568	1.067987346
YAR002C-A	ERP1	0.947359171	0.720632423	0.811322339
YAL007C	ERP2	0.802704127	0.67276639	0.557718469
YDL018C	ERP3	1.270426664	1.171222987	1.352288257
YGR284C	ERV29	1.096040551	0.856809657	0.968795779
YML067C	ERV41	0.99495112	0.760392561	1.065250454
YAL042W	ERV46	1.073579267	0.820291802	0.809088381
YMR219W	ESC1	0.812580976	0.786918228	0.977185637
YDR365C	ESF1	0.977986825	0.92797155	1.1615605
YPR004C	AIM45	0.688880342	0.87373763	0.843275068
YGR207C	CIR1	0.70693442	1.084769943	0.915462867
YOR356W	CIR2	0.766007142	0.935548444	0.911166436
YBR026C	ETR1	1.095218645	1.207917109	1.057155051
YDR518W	EUG1	1.679192221	1.859854174	1.893366995
YLR300W	EXG1	0.676366776	0.597201748	0.624909979
YDR261C	EXG2	1.065182485	1.107981746	1.173796925
YJL085W	EXO70	0.798365253	0.962573324	1.011242158
YBR102C	EXO84	0.853976655	0.807031102	1.074933097
YLR377C	FBP1	0.533037737	0.496285142	0.522604151
YJL155C	FBP26	1.012733289	1.193431786	1.106574111
YOR221C	MCT1	0.993503237	0.95138067	1.161513634
YDL168W	SFA1	1.388320215	1.19737697	1.306020504
YMR029C	FAR8	1.147706809	1.241031265	1.172607068
YKL182W	FAS1	1.089773248	0.907022081	1.052051241
YPL231W	FAS2	1.073852461	0.900563443	1.041686401
YBR041W	FAT1	1.101693303	0.946096526	1.007184719
YBR222C	PCS60	0.869273445	1.009199807	0.970946101
YDL014W	NOP1	0.906196182	0.999849039	1.063894075
YMR277W	FCP1	0.924648067	1.135908497	1.053767979
YPR062W	FCY1	1.107679117	0.986403275	1.008585344
YDR539W	FDC1	1.058616806	0.705177465	0.940102891
YHR190W	ERG9	1.038564949	0.857308095	1.049369968
YKL113C	RAD27	1.048122411	1.006729501	1.169123412
YBR101C	FES1	1.149066206	1.031424959	1.04133793
YMR058W	FET3	0.615417283	0.633977631	0.96601186
YFL041W	FET5	1.01772658	0.993270044	0.988691574
YGR234W	YHB1	1.271758148	1.063638937	1.220710287
YDR129C	SAC6	0.930168238	0.823102893	0.964785838
YJR093C	FIP1	0.888674254	0.733727455	0.819062403
YIL065C	FIS1	1.175555843	0.822322193	1.388021059
YDR519W	FPR2	1.158776081	0.964507498	1.024179108
YML074C	FPR3	1.090500154	1.003201644	0.932733265
YNL135C	FPR1	0.972156918	0.575169449	0.710324918
YLR342W	FKS1	1.022751095	0.913241221	0.927619776
YGR032W	GSC2	0.590299517	0.690306274	0.789841333
YAL053W	FLC2	1.0201698	0.92554647	0.868878279
YGL139W	FLC3	1.231148755	1.093193207	0.978801526
YER182W	FMP10	0.852209253	0.904347972	0.902897717
YLR077W	FMP25	0.76658949	0.668925857	0.851011194
YLR454W	FMP27	1.041663568	1.005826337	0.935337388
YPL103C	FMP30	0.732479357	0.861037934	0.918384449
YFL046W	FMP32	0.489563124	0.545290681	0.581222748
YNL168C	FMP41	1.256650168	1.199023391	1.22746426
YMR221C	FMP42	1.098127989	1.116678173	1.068349372
YKR049C	FMP46	1.100111626	0.845112068	1.139646211
YER004W	FMP52	1.042940853	1.436642294	1.230601943
YMR020W	FMS1	1.088436141	1.114265785	1.275363681
YKL019W	RAM2	0.98159674	0.46839996	0.618967757
YNL256W	FOL1	0.67616786	1.029854502	1.010802492
YOR241W	MET7	0.952975944	1.066283854	1.018275611
YKR009C	FOX2	1.489636735	1.420215581	1.67412411
YJL167W	ERG20	0.993393262	0.749399049	0.739243908
YLL029W	FRA1	0.684912884	0.827429232	0.959735823
YDL120W	YFH1	1.112041194	0.950469572	1.013737846
YEL047C	FRD1	1.320980136	1.206806858	1.195520183
YKL069W		0.885569301	0.564054659	0.583948205
YOR271C	FSF1	1.16351637	1.094542245	1.127709901
YHR049W	FSH1	0.627454487	1.145532101	0.698017629
YMR222C	FSH2	0.845669438	0.686248679	0.759039608
YBR207W	FTH1	0.842891249	0.909480288	1.154088952
YER145C	FTR1	0.528414892	0.403974404	0.958234374
YCR076C	FUB1	0.770659464	0.701053243	0.8784879
YPL262W	FUM1	1.356030699	1.258956363	1.460956376
YAL019W	FUN30	1.073873786	0.903235981	1.001073437
YBR179C	FZO1	0.827846253	0.884644496	0.819683617
YJL052W	TDH1	0.336213725	0.225428559	0.257518539
YJR009C	TDH2	1.180626416	0.960751507	1.22078096
YGR192C	TDH3	0.900317656	0.590865775	0.679018252
YNL241C	ZWF1	1.064394179	0.964185214	1.008392433
YBR196C	PGI1	1.010883107	0.825631068	0.946696709
YLR088W	GAA1	0.787797836	0.750795329	0.934158136
YGR019W	UGA1	1.17162792	1.167411107	1.36173713
YDR009W	GAL3	1.217303831	0.938404898	1.233584115
YER027C	GAL83	1.239528383	1.332145043	0.879709835
YKR039W	GAP1	1.038324917	1.211821018	1.253929266
YHR089C	GAR1	0.741561898	0.832256959	0.86775395
YMR307W	GAS1	0.652745164	0.310524458	0.443321442
YMR215W	GAS3	-0.164436622	-0.166551962	-0.400910185
YOL030W	GAS5	0.920643188	0.699204941	0.724831739
YMR293C	HER2	0.959839337	1.237772159	1.033943267
YBL080C	PET112	1.181413076	1.210249563	1.099718124
YMR116C	ASC1	0.98801587	0.976153172	0.975688527
YCL011C	GBP2	0.762865875	0.715739053	0.694480074
YGR267C	FOL2	0.800484487	0.874594314	0.867673909
YGL195W	GCN1	1.102340103	0.913875696	1.009304001
YFR009W	GCN20	1.025475186	1.040804746	1.115973929
YDL226C	GCS1	0.85227437	0.879945906	0.887423288
YAL044C	GCV3	0.838582124	0.578324153	0.643277243
YMR189W	GCV2	0.867848717	1.227846851	1.126133044
YDR019C	GCV1	0.572973232	0.770392582	0.734112264
YOR120W	GCY1	1.672543976	1.760307977	1.779845279
YEL042W	GDA1	0.908021779	0.741527628	0.801889711
YPL110C	GDE1	1.164900162	1.316769362	1.498667415
YPR184W	GDB1	1.29439965	1.046190798	1.177827935
YER136W	GDI1	1.037298431	1.075691771	1.127341337
YDL135C	RDI1	0.923648258	1.409871876	1.157680038
YEL022W	GEA2	1.046424212	0.956892832	0.952780101
YJR040W	GEF1	0.723912291	0.744130724	0.823644888
YAL048C	GEM1	0.780496396	0.879792895	0.697024494
YGL020C	GET1	0.842176665	0.721453519	0.888670094
YDL100C	GET3	1.281393954	1.028592143	1.021850865
YOR164C	GET4	0.718776892	0.709987758	0.702105743
YKL104C	GFA1	1.4471672	1.707407151	1.848589975
YDR358W	GGA1	0.803830206	0.889164633	0.919054969
YHR108W	GGA2	0.975548081	1.023279709	1.042237656
YDL198C	GGC1	0.760401416	0.670652184	0.683573434
YCL039W	GID7	0.958331614	0.770825381	0.826235742
YMR135C	GID8	0.952484268	1.123872333	0.656483154
YDR507C	GIN4	0.977478151	0.837140829	0.882760347
YDR152W	GIR2	0.915134719	1.17522577	0.87152068
YNL255C	GIS2	0.38249898	0.74605803	0.772725016
YMR311C	GLC8	0.25121589	1.070900888	0.720561885
YER107C	GLE2	0.996536391	0.759801726	0.904257761
YJL137C	GLG2	1.084039378	0.883349994	0.985261459
YEL011W	GLC3	1.237627714	1.115708275	1.229509715
YPR035W	GLN1	0.56548356	0.751262671	0.812766293
YDR272W	GLO2	1.051318263	0.921957549	0.844219435
YER122C	GLO3	0.781859793	0.828909229	0.799987274
YOR040W	GLO4	0.602285378	0.740967099	0.842269941
YHL032C	GUT1	0.232039877	0.628438686	0.395309446
YCL035C	GRX1	1.127829321	1.038654352	1.055333805
YDR513W	GRX2	1.155061869	0.909734536	0.991704842
YDR098C	GRX3	1.162719805	1.302417499	1.278489009
YER174C	GRX4	1.235064834	1.2203752	1.113976946
YPL059W	GRX5	0.997030556	0.790192892	0.875894349
YDL010W	GRX6	1.172139649	1.233999278	1.100506351
YBR014C	GRX7	0.8846713	0.869708502	1.079107094
YDL171C	GLT1	1.008194552	1.232532299	1.146354287
YBR229C	ROT2	0.883112388	1.047334961	0.885057587
YDR221W	GTB1	0.961689497	1.020440888	0.76651925
YEL046C	GLY1	1.017275079	1.258585212	1.156851871
YLR058C	SHM2	1.410159096	1.461091701	1.52634504
YBR263W	SHM1	1.201887272	1.039798435	1.12092201
YFL017C	GNA1	0.52710713	0.431668151	0.361665624
YDR508C	GNP1	1.292747697	1.193633764	1.271955959
YOR320C	GNT1	1.017975443	0.944636615	0.974540523
YDR248C		0.679951578	1.125996903	0.914480372
YJL184W	GON7	0.699984317	1.08423333	1.04434663
YNL274C	GOR1	1.422397095	1.175764254	1.255264221
YHL031C	GOS1	0.684440625	0.633170882	0.611752018
YER020W	GPA2	0.902332909	0.79494654	0.865470646
YDL022W	GPD1	1.071991116	1.097906506	1.033181902
YOL059W	GPD2	0.976010029	0.988204951	0.995872359
YIL155C	GUT2	1.236695381	1.049767947	1.206158153
YHR188C	GPI16	0.969196104	0.900965431	0.863734171
YDR434W	GPI17	1.147336908	1.165546313	1.148161954
YJR072C	NPA3	0.887092878	1.059046045	0.954931045
YOR262W	GPN2	1.449198173	0.999068564	1.144867256
YLR243W	GPN3	0.974803054	1.002916521	1.107294699
YIL053W	GPP1	0.327264625	0.137249593	0.100122298
YBL011W	SCT1	0.95427911	0.843165483	0.993001672
YKR067W	GPT2	0.933578506	0.756993132	0.912545539
YIR037W	HYR1	0.904866447	0.894777797	0.804090116
YOL151W	GRE2	0.920746906	1.084312347	1.038244413
YHR104W	GRE3	1.094663158	1.427535987	1.258468088
YDR517W	GRH1	0.751049983	1.181853122	1.158709868
YOR232W	MGE1	0.691641917	1.237820046	0.9425754
YJR090C	GRR1	0.993528752	0.838031781	0.997020132
YML048W	GSF2	0.907541106	0.71299504	0.982542117
YJL101C	GSH1	0.807242174	0.901746933	1.08061588
YOL049W	GSH2	1.186677326	1.044778408	1.115336944
YPL091W	GLR1	1.038717724	1.100712703	1.088281402
YLR293C	GSP1	0.886892818	1.033849413	0.973163043
YIR038C	GTT1	0.753743443	0.629597567	0.697668626
YKR076W	ECM4	1.029532572	0.885740937	0.888550539
YGL181W	GTS1	0.715048882	0.534264025	0.652190703
YMR217W	GUA1	1.121346048	1.196957052	1.215190063
YGL084C	GUP1	0.832544469	1.129989674	1.271965033
YIL041W	GVP36	0.881583008	1.005509989	0.994010317
YMR192W	GYL1	0.918414858	1.099311585	1.064749081
YGR100W	MDR1	0.89757222	0.919869397	0.958173691
YPL249C	GYP5	0.890295413	1.210129838	1.147023809
YDL234C	GYP7	1.175573415	1.205570887	1.307066647
YFR015C	GSY1	1.491102663	1.506837906	1.545375932
YLR258W	GSY2	1.291395179	1.30956335	1.204783006
YPL127C	HHO1	-0.001795904	-0.293760762	-0.399243301
YBL003C	HTA2	-0.030170538	0.085485805	0.188162398
YBL002W	HTB2	0.165627525	-0.07261702	-0.068468661
YBR010W; YNL031C	HHT1; HHT2	-0.098789186	-0.034426813	-0.156117177
YBR009C; YNL030W	HHF1; HHF2	-0.042526635	0.024320717	0.00256806
YPR008W	HAA1	0.804944288	0.890165111	0.867847522
YJL165C	HAL5	0.916760215	1.087475552	1.164701061
YOR358W	HAP5	0.932057742	0.951656374	0.927936886
YMR290C	HAS1	0.985744863	0.879582784	0.960629817
YPL001W	HAT1	0.843694789	0.859410973	0.976046426
YEL056W	HAT2	0.937126062	0.768830142	0.881171646
YCL026C-B	HBN1	1.407258036	1.140764197	1.355138129
YKR084C	HBS1	0.849436629	0.979472851	0.955946597
YNL281W	HCH1	1.171114439	0.929828299	1.037337063
YNL021W	HDA1	0.756854529	0.825479931	0.905591016
YDR295C	HDA2	0.751007244	0.776815925	1.07765613
YDR458C	HEH2	0.537953615	0.739091682	0.258880933
YBL032W	HEK2	0.506503753	0.848150968	0.752770274
YDR266C	HEL2	0.994438551	0.792404859	0.985474513
YDR232W	HEM1	1.111186374	0.859276399	1.096289092
YGL040C	HEM2	1.231166097	0.939887195	1.115925616
YDL205C	HEM3	1.121825075	1.001880946	1.078601848
YOR278W	HEM4	0.961866568	1.141173578	0.842885895
YDR044W	HEM13	1.384943056	1.162365868	1.204152278
YOR176W	HEM15	0.864839897	1.472358691	1.106626001
YOR227W	HER1	0.824760471	0.83827466	1.017072782
YMR207C	HFA1	0.836353459	0.980197255	0.963474565
YMR110C	HFD1	1.125628785	1.049610741	1.081012445
YGR187C	HGH1	0.961520887	1.162819205	1.065580037
YDR036C	EHD3	1.068958118	1.082819092	1.118749517
YOR038C	HIR2	0.936836012	0.892107674	0.997088939
YER055C	HIS1	0.875850794	0.818354729	0.912014319
YCL030C	HIS4	-0.088940492	0.542256661	0.3817805
YIL020C	HIS6	1.301068522	1.22315742	1.250971088
YBR248C	HIS7	1.046712151	0.902702695	0.948317872
YIL116W	HIS5	1.081246648	1.147689168	1.178089285
YMR161W	HLJ1	0.888458932	0.730969829	0.772783761
YML126C	ERG13	1.255719749	1.419941145	1.420329082
YML075C	HMG1	1.246648201	1.034099149	1.270007172
YLR450W	HMG2	0.746377631	0.627729776	0.85164993
YER057C	HMF1	0.807606406	0.579988027	0.723659504
YDR174W	HMO1	0.691233411	0.611299199	0.317263582
YBR034C	HMT1	1.055666651	0.9876779	0.962125995
YLR205C	HMX1	1.186154305	1.135348896	1.534563597
YDL125C	HNT1	1.029435721	0.952387696	1.06269258
YDR305C	HNT2	0.951179155	1.023439695	0.857631905
YJR075W	HOC1	1.10534459	0.917796952	0.935788497
YLR113W	HOG1	1.084683976	0.93358288	1.00280878
YPL116W	HOS3	0.572354888	0.57604962	0.760682294
YDL131W	LYS21	0.857143244	1.10157316	1.097766565
YPR193C	HPA2	1.476030714	1.178401182	1.486376394
YEL066W	HPA3	1.332178882	1.261323672	1.301236013
YIL110W	HPM1	1.108872781	1.121932255	1.276383687
YDR138W	HPR1	0.618277926	0.645864646	0.730507912
YDR399W	HPT1	1.087359456	1.066025938	0.994321378
YNL004W	HRB1	0.828961473	0.6712756	0.783222373
YLR207W	HRD 3.00	0.801557027	0.890644775	0.767664758
YLR301W	HRI1	1.026583373	0.647010776	0.748609436
YOR267C	HRK 1.00	0.892386471	0.915581142	1.090048461
YOL123W	HRP1	0.914151758	1.024283828	1.070937398
YLL026W	HSP104	0.859789719	1.120078569	1.056880459
YJL159W	HSP150	1.577532576	0.689803783	0.903244296
YMR186W	HSC82	0.904173623	1.300152533	1.133869158
YHL002W	HSE1	0.721515299	1.365787177	1.099733537
YKL101W	HSL1	0.830633379	0.457032982	0.578805974
YBR272C	HSM3	0.873047427	0.760752032	0.876051134
YFL014W	HSP12	0.685877565	0.765266358	0.683981933
YBR072W	HSP26	0.699086111	2.042264996	1.825858227
YDR533C	HSP31	0.55522982	0.297558815	0.268513498
YDR171W	HSP42	0.938428627	1.425001365	1.199594801
YLR259C	HSP60	1.241766026	1.047030954	1.177180094
YAL005C	SSA1	0.822833453	0.914924716	0.900398697
YLL024C	SSA2	0.781495168	0.860671383	0.934321005
YER103W	SSA4	1.21456756	1.539779042	1.554185535
YJR045C	SSC1	1.132362941	1.052912104	1.164134729
YDR258C	HSP78	0.679674378	1.289345314	0.970876413
YBR169C	SSE2	0.916924529	1.164841104	1.038728011
YPL106C	SSE1	0.890893071	1.569754282	1.382457769
YLR369W	SSQ1	0.869985438	1.316277987	1.120713794
YPL240C	HSP82	1.027967856	1.561313115	1.306164116
YFR053C	HXK1	1.297523548	1.215799667	1.403708205
YGL253W	HXK2	1.058952567	0.935188157	1.145263509
YCL040W	GLK1	0.910651589	1.268458836	1.086070138
YHR096C	HXT5	0.101908579	0.062136674	0.101113854
YDR342C	HXT7	-0.373549494	-0.232290546	-0.159289914
YKL189W	HYM1	0.70103267	0.798643081	0.860001074
YJR078W	BNA2	1.584217841	1.606748747	1.68639641
YOR126C	IAH1	1.294913737	1.094090896	1.172194666
YER078C	ICP55	0.838414554	1.080341743	1.040116185
YNL037C	IDH1	1.392848715	1.360206056	1.475366275
YOR136W	IDH2	1.404732207	1.275024656	1.422727724
YLR174W	IDP2	1.246678219	1.077976166	1.294455257
YDL066W	IDP1	0.855420219	1.363581795	1.03641989
YPL117C	IDI1	0.943623867	0.763646081	0.839744716
YJL146W	IDS2	0.725113183	0.934015321	1.047917302
YMR260C	TIF11	0.773005628	0.661427647	0.646107905
YJR007W	SUI2	1.020046095	1.00684282	1.017558564
YPL237W	SUI3	0.930512852	0.824721978	0.648886996
YER025W	GCD11	0.858433774	0.780223391	0.810281437
YOL023W	IFM1	1.101504239	0.818830265	1.026460347
YAL035W	FUN12	1.007508496	0.917327446	0.923890518
YKR059W; YJL138C	TIF1; TIF2	1.078178856	0.896169787	0.96615935
YPR163C	TIF3	0.545380845	0.905756903	0.851135317
YOL139C	CDC33	0.812416926	1.03598459	1.013137692
YGR162W	TIF4631	0.893202375	0.897984089	0.994108486
YGL049C	TIF4632	0.926346608	0.870744756	0.86094036
YEL034W	HYP2	0.938571145	0.910768746	0.953954655
YPR041W	TIF5	1.005509625	0.994224169	0.968577111
YPR016C	TIF6	1.056936932	0.811685723	0.963774593
YJR016C	ILV3	1.010879286	1.159918674	1.004859138
YLR355C	ILV5	1.162704188	1.140423663	1.150595729
YCL009C	ILV6	0.858798405	1.132162152	0.930178831
YMR108W	ILV2	1.07064459	1.273576853	1.13327129
YNL189W	SRP1	0.972884719	0.974948393	1.045683252
YLR347C	KAP95	1.222292781	1.009156453	1.065892824
YBR017C	KAP104	0.984622711	0.534102742	0.997564295
YMR308C	PSE1	1.262747153	1.046131337	1.164031335
YER110C	KAP123	1.057753971	0.797371075	0.934818944
YGL241W	KAP114	0.856574531	0.83262813	0.82483019
YHR216W	IMD2	0.666189223	0.739456457	0.708240873
YLR432W	IMD3	0.580548995	0.605931527	0.4340584
YML056C	IMD4	1.122106021	1.080450859	1.086442828
YCR046C	IMG1	1.105384293	1.000364875	1.002196851
YCR071C	IMG2	0.708002575	0.917440738	0.9818189
YLR309C	IMH1	1.092249442	0.916452865	1.201623454
YJL082W	IML2	1.068308574	1.181743821	0.956261255
YHR148W	IMP3	1.010184905	0.895448104	1.232430957
YNL075W	IMP4	0.781028286	0.837571987	0.867353494
YPL099C	INA17	0.799535347	0.689284817	0.508294984
YIR024C	INA22	0.832798957	1.049237902	0.862604781
YHR046C	INM1	0.975345563	0.713126664	0.71668068
YDR287W	INM2	1.181853054	0.861046709	0.879083607
YJL153C	INO1	0.332883756	0.325201657	0.303853602
YGL150C	INO80	0.811846369	0.921477071	1.039165367
YOR109W	INP53	0.939227479	1.068777181	1.130693573
YIL162W	SUC2	1.140813349	1.053049697	1.325255551
YFR013W	IOC3	0.996549213	0.966721751	1.053252793
YNL015W	PBI2	0.961187573	0.774380166	0.889887477
YNL182C	IPI3	0.876257876	0.879110126	0.999318807
YMR267W	PPA2	1.044723012	1.17241521	1.281524834
YBR011C	IPP1	1.194058316	1.048514271	1.096540151
YBR140C	IRA1	1.040809741	0.801678697	0.953965651
YOL081W	IRA2	0.703017623	0.767592373	0.673758886
YFR043C	IRC6	0.905309952	0.647332977	0.761625904
YER019W	ISC1	0.688079384	0.91834126	0.900922167
YER048W-A	ISD11	0.99762254	1.005273846	1.108111232
YOR155C	ISN1	1.045002551	0.896889884	1.031053301
YBR086C	IST2	0.863765866	0.727726281	0.723411193
YBR245C	ISW1	0.836531301	0.721124819	0.986285983
YJR069C	HAM1	0.956470412	0.673707339	0.826922528
YDR497C	ITR1	0.788630596	0.700122426	0.593146907
YOL103W	ITR2	1.049392064	0.886458095	1.063887122
YPR133C	SPN1	0.748617559	0.732901625	0.790930222
YJL073W	JEM1	1.163306669	1.214359192	1.214177555
YKL217W	JEN1	0.639242082	0.480778823	0.584615579
YPR169W	JIP5	0.806529319	0.834462925	0.878058614
YMR294W	JNM1	0.839218488	1.339231353	1.291303898
YPL125W	KAP120	1.135024818	0.930780913	1.070385858
YGL016W	KAP122	1.183254242	1.262749729	1.312546195
YDR226W	ADK1	1.119251806	0.835728171	0.969304051
YDL166C	FAP7	0.626210836	1.002140622	0.86286298
YKR038C	KAE1	0.821839104	0.921596085	0.977852254
YPL203W	TPK2	1.007373031	0.680989398	0.901543074
YIL033C	BCY1	0.889507083	1.108265233	1.052264845
YDL124W		0.99949118	0.909425573	1.08294203
YHR135C	YCK1	0.930649417	0.885717124	0.851523867
YNL154C	YCK2	0.84146904	0.759948402	0.857637312
YER123W	YCK3	0.804827212	0.851620837	0.81529478
YFR014C	CMK1	0.688544714	0.933656081	0.820554428
YOL016C	CMK2	1.05026507	1.069165194	1.267680477
YDR017C	KCS1	0.701865052	0.818859589	0.804503477
YKL024C	URA6	1.088311207	0.951131442	0.957222801
YHR158C	KEL1	0.848048858	0.802643005	0.765633826
YGR238C	KEL2	0.952259095	1.07366704	1.25795081
YPL145C	KES 1.00	0.920807601	1.165857874	1.092415994
YGL203C	KEX1	0.792519063	0.764076592	0.609292587
YDR428C	BNA7	0.933101412	0.83317461	0.665144794
YDR454C	GUK1	0.834535966	0.776041433	0.772368388
YHR025W	THR1	1.085552538	0.808848827	0.907335253
YLR133W	CKI1	0.696819802	0.768802882	0.660097267
YMR208W	ERG12	1.055574516	0.817189857	0.944976684
YDR122W	KIN1	0.978021012	0.910981732	0.815651682
YLR096W	KIN2	1.076344325	0.866942734	0.457093573
YBL098W	BNA4	0.599675845	0.478608745	0.388534051
YHR186C	KOG1	0.729538405	0.570609813	0.860758505
YBL105C	PKC1	0.865691739	0.837426454	0.791263701
YKL181W	PRS1	0.958990246	1.114921668	1.078928959
YER099C	PRS2	0.94488604	1.005508353	1.111603307
YHL011C	PRS3	0.979068931	1.236128595	1.121111457
YBL068W	PRS4	0.862466902	1.003946661	1.252874496
YOL061W	PRS5	0.968694202	0.956905138	0.904308343
YAL038W	CDC19	0.53156055	0.865064823	0.685768294
YOR347C	PYK2	0.845908779	0.943874028	1.100624035
YDR483W	KRE2	0.903923218	0.870175178	0.845991772
YOR336W	KRE5	0.724376851	0.777111171	0.891105629
YPR159W	KRE6	0.815552204	0.787607071	0.830760699
YJL174W	KRE9	0.883311975	0.886032094	0.536014809
YNL308C	KRI1	0.834248745	0.780408525	0.863130795
YCL059C	KRR1	0.942399235	0.9656957	1.140790536
YJR057W	CDC8	1.261421716	1.133228787	1.06123896
YKL110C	KTI12	1.019141842	1.288875492	1.144844249
YOR099W	KTR1	0.82762764	0.987071195	0.830389063
YBR205W	KTR3	1.162512572	1.127996991	1.11441129
YBR199W	KTR4	1.074573228	0.813625686	0.9910242
YPL053C	KTR6	0.939329712	0.815674351	0.785407971
YLR231C	BNA5	0.757517162	0.647784036	0.605637148
YJL207C	LAA1	0.941962242	0.630836305	0.797658739
YOL025W	LAG2	0.936617805	0.902744066	1.008821857
YOR181W	LAS17	0.817801643	0.691826947	0.878094978
YMR296C	LCB1	1.053003826	0.925854072	0.967232523
YDR062W	LCB2	1.107762775	0.966441282	1.134634118
YOR171C	LCB4	0.98123356	0.932216832	0.890391385
YLR260W	LCB5	0.972519368	0.938189058	1.114039891
YOR317W	FAA1	1.091348096	1.34261207	1.208359099
YER015W	FAA2	1.193167523	1.223956773	1.279240856
YIL009W	FAA3	1.0279443	0.711763753	1.055834679
YMR246W	FAA4	0.653074465	0.860202008	0.759783196
YDR435C	PPM1	0.718192432	0.831123139	0.880034947
YOR322C	LDB19	1.288886617	1.275761155	1.153300376
YBR204C	LDH1	1.531743775	1.107021683	1.049640565
YNL323W	LEM3	0.764367214	0.654305092	0.767991836
YOR123C	LEO1	0.698959709	0.702116986	0.403960379
YNL104C	LEU4	1.06470246	1.377271646	1.339212744
YCL018W	LEU2	0.987944632	1.178793732	1.165828872
YOR108W	LEU9	0.865537865	1.051637318	1.049863551
YGL009C	LEU1	1.329284246	1.432842416	1.276043287
YML004C	GLO1	1.033107362	1.13480657	1.2031795
YDL051W	LHP1	0.966730426	0.997453399	0.964733303
YKL073W	LHS1	0.957414967	1.126477866	1.099054959
YOR196C	LIP5	0.797654642	0.869125737	0.88456766
YNL045W	LAP2	1.114378006	0.990637426	1.063300003
YHR192W	LNP1	0.881164406	0.877359056	0.705584425
YPR139C	LOA1	1.1856462	0.959630495	0.970134606
YBL022C	PIM1	1.096245567	1.285239346	1.169654462
YGR136W	LSB1	1.166116998	1.181886108	1.24672093
YFR024C-A	LSB3	0.827592638	0.904416904	0.908551077
YCL034W	LSB5	0.562172275	0.914227437	0.762726164
YGL099W	LSG1	0.920436601	0.894042524	0.807828754
YHR121W	LSM 12.00	1.119795357	1.147098745	1.06840486
YJL124C	LSM 1.00	0.846692046	0.856696459	0.637222933
YBL026W	LSM 2.00	0.57147434	0.582340063	0.701348307
YLR438C-A	LSM 3.00	0.700287834	0.570829157	0.701605676
YER112W	LSM 4.00	0.834370734	0.930675195	0.855634717
YER146W	LSM 5.00	0.879867824	0.763938594	0.954401086
YPL004C	LSP1	0.627153608	0.59415433	0.599474243
YNL006W	LST8	0.886710647	1.005502524	1.229200846
YKL218C	SRY1	1.15523407	1.31625862	1.360223006
YMR247C	RKR1	1.104617664	0.905636966	0.936959502
YKL143W	LTV1	1.000053233	0.788935568	0.828987348
YNL268W	LYP1	0.742213405	0.571588217	0.672890994
YIL094C	LYS12	0.902832105	0.936832016	1.057647983
YIR034C	LYS1	1.184753474	1.334834729	1.455388238
YBR115C	LYS2	0.968613761	1.02687586	0.985616998
YDR234W	LYS4	0.88098369	1.238091365	1.16190085
YNR050C	LYS9	1.141673049	1.084766353	1.289029504
YJL030W	MAD 2.00	0.997576042	0.992612589	1.183351132
YDR060W	MAK21	0.885922135	0.979133361	0.864653046
YBR142W	MAK5	1.062049199	1.036102191	1.064284353
YGR292W	MAL12	1.568967263	1.500986844	1.743276801
YIL172C	IMA3	1.995090717	1.820243963	2.074480555
YGR287C	IMA1	1.90151735	1.797746972	2.022694159
YIL070C	MAM33	0.860354998	0.746299613	0.778391509
YOL060C	MAM3	0.689284326	0.714001176	0.805165353
YGL156W	AMS1	1.227995184	1.364066878	1.33012868
YKL029C	MAE1	1.176947507	1.318801444	1.213522501
YLR244C	MAP1	0.816450249	1.036343449	0.846878739
YBL091C	MAP2	0.867131523	0.79962207	1.123076979
YNL064C	YDJ1	1.016739246	1.050418972	1.104287526
YBR185C	MBA1	1.200044178	1.309755669	1.158366121
YOR298C-A	MBF1	0.749657503	0.46195164	0.56614978
YKL093W	MBR1	0.461069454	0.635933431	0.345608489
YOR197W	MCA1	1.018931982	1.091295895	1.076414934
YKL165C	MCD4	0.735477367	0.623793854	0.562011036
YGL130W	CEG1	0.633595216	0.723876358	0.945898715
YBR177C	EHT1	0.577948158	0.836933633	0.711183083
YNL307C	MCK1	0.746108127	1.097598575	0.981163094
YBL023C	MCM2	1.075222137	1.145390332	0.952704799
YEL032W	MCM3	1.192891566	1.089536928	1.114732271
YPR019W	MCM4	0.970414064	1.010610829	1.012982155
YLR274W	MCM5	1.231142359	1.241601047	1.313075602
YGL201C	MCM6	0.99179019	1.07242887	1.052574517
YBR202W	MCM7	1.367659608	1.284277767	1.452931745
YKL150W	MCR1	0.798886492	1.166442799	1.021775102
YNL173C	MDG1	0.323947444	0.36982168	0.26869449
YOL126C	MDH2	0.9297703	0.936200363	0.896674648
YKL085W	MDH1	0.834522351	0.777389103	0.856092266
YDL078C	MDH3	0.857911805	1.266027637	1.084009225
YFL016C	MDJ1	1.031024536	1.001705525	1.078665252
YLR188W	MDL 1.00	1.131871016	0.987069959	1.073649813
YPL270W	MDL 2.00	0.79729212	0.779082909	0.805958624
YOL027C	MDM38	1.064761222	1.168574787	1.090084009
YLR106C	MDN1	0.901138752	0.824420601	0.906287362
YGL197W	MDS3	0.909490229	0.761829948	0.733066832
YJL112W	MDV1	1.086573668	0.91997277	0.969012925
YLR071C	RGR1	0.814026934	0.728128088	0.877493427
YOL051W	GAL11	0.865542466	0.879124132	1.146099371
YNL236W	SIN4	0.92412422	0.77225097	0.784476962
YER022W	SRB4	0.736722914	0.811350524	0.707786989
YPR070W	MED1	0.623672295	0.874939449	1.096126287
YHR041C	SRB2	0.747002186	0.594818385	0.760460846
YDL005C	MED2	1.133426481	1.042832198	0.996389183
YOR174W	MED4	1.062058543	0.757433456	0.901488398
YGL151W	NUT1	0.816805608	0.787875204	0.899219404
YFR030W	MET10	2.614178715	2.474539121	2.512906986
YIL128W	MET18	1.1039688	0.881933397	1.061040563
YOL064C	MET22	1.172893943	0.911759987	0.940715998
YJR137C	MET5	2.228999438	2.132692708	2.136354813
YJR130C	STR2	0.925097429	1.183896395	1.273493417
YER091C	MET6	1.671354779	1.465045213	1.56211963
YLR180W	SAM1	1.23997235	0.941964926	0.953710085
YDR502C	SAM2	0.959967093	0.747611152	0.700354348
YPL169C	MEX67	0.801301736	1.149071635	1.07109822
YML062C	MFT1	0.695314716	0.769673733	0.724209039
YJR144W	MGM101	0.761483412	0.832278519	0.819792403
YER134C		0.764251406	0.693880578	0.703155998
YKL094W	YJU3	0.589025279	0.948814519	0.810936192
YOR211C	MGM1	0.993323105	1.144993904	1.048544701
YCL044C	MGR1	1.119582034	1.076854759	1.066911198
YMR115W	MGR3	0.987402411	1.105419867	1.077766139
YJL042W	MHP1	0.748621528	0.724847771	0.791136574
YDR296W	MHR1	0.99416926	1.270780195	1.058585022
YLL062C	MHT1	2.548945504	2.15771854	2.166232259
YKL195W	MIA40	1.259038607	0.981842127	1.076790584
YCL057C-A	MIC10	0.875912434	0.709362268	0.575461227
YBR262C	MIC12	1.005280026	1.022428756	0.911134395
YFR011C	MIC19	0.651208265	1.38977954	0.96704792
YGR235C	MIC26	0.807865669	0.8900772	0.792388516
YNL100W	MIC27	0.915701634	0.85371079	0.994945136
YKR016W	MIC60	1.068063523	1.258152567	1.031670186
YLR332W	MID2	0.96622835	1.120599195	1.175507151
YEL007W	MIT1	0.84994739	0.648152953	0.793175781
YDR031W	MIX14	1.361642276	1.149528503	1.158348094
YMR002W	MIX17	0.814953226	0.508224725	0.437308648
YBL107C	MIX23	1.075069634	1.443750594	1.448328609
YBR159W	IFA38	0.935503755	0.756086679	1.047409345
YNL085W	MKT1	1.116192681	0.971006717	1.159616549
YGL106W	MLC1	0.905954759	0.720995135	0.834310305
YPR188C	MLC2	1.003681451	0.760523303	0.900663369
YMR167W	MLH1	0.8372255	0.672464687	0.789983244
YKR095W	MLP1	0.779483767	0.859324307	0.791334131
YIL149C	MLP2	0.705395519	0.97838822	0.954969973
YIL051C	MMF1	0.572279881	0.360475512	0.397832468
YGL087C	MMS2	0.912910369	0.798230803	0.837756251
YLR057W	MNL2	0.945922846	0.897812691	0.88944965
YDR245W	MNN10	0.929537102	0.8849958	0.827313186
YJL183W	MNN11	0.902697801	0.858795689	0.846014126
YER001W	MNN1	0.642882045	0.705597807	0.689288422
YBR015C	MNN2	0.937212956	0.760689115	0.830636506
YJL186W	MNN5	0.799119515	0.747264454	0.742549552
YPL050C	MNN9	1.11471426	1.201769096	1.175848907
YGL068W	MNP1	0.807607872	0.880063538	0.785693384
YJR131W	MNS1	1.100206774	0.781699221	1.091706134
YIL014W	MNT 3.00	1.414813158	0.959220857	1.060079005
YIL106W	MOB1	0.953844057	0.918399796	0.836326188
YJR074W	MOG1	1.623629892	1.514479609	1.519464721
YNL297C	MON2	0.776053816	0.815189146	0.863624448
YPL082C	MOT1	0.867170883	0.729239232	0.638755386
YJR077C	MIR1	0.890164195	0.561190019	0.724036564
YOR288C	MPD1	1.009266378	1.046734123	0.938525902
YOL088C	MPD2	0.712008562	1.134247137	1.021647379
YDL055C	PSA1	0.344773018	0.214999093	0.171169204
YER003C	PMI40	1.209349298	0.950190416	0.987019136
YJL066C	MPM1	0.794500093	1.472009795	1.178263546
YJR002W	MPP10	0.953645859	1.100617506	0.982182503
YHR024C	MAS2	1.214905476	1.061880198	1.126721194
YLR163C	MAS1	1.015863628	0.996003951	1.010071501
YPR112C	MRD1	1.388707337	1.083954678	1.373635625
YDR033W	MRH1	0.690271325	0.587694915	0.715264723
YGL064C	MRH4	1.071557306	1.022165336	0.745292564
YPL184C	MRN1	0.930568669	0.997319413	0.962791346
YKL142W	MRP8	0.80613974	0.907868032	0.858713242
YIR021W	MRS1	1.16628231	1.18718007	1.138488682
YKL009W	MRT4	0.962044413	0.921447162	1.01889589
YJR003C	MRX12	0.773361299	0.863858106	0.776236414
YER077C	MRX1	0.998958953	0.984541804	0.954086185
YDL027C	MRX9	0.76014249	0.824762071	0.448000904
YDR194C	MSS116	1.25127134	1.260210913	1.300725674
YML128C	MSC1	1.325182475	1.498523531	1.495914869
YLR219W	MSC3	0.749559574	0.595765636	0.55520833
YOR354C	MSC6	1.000983354	1.390264071	1.126621947
YHR039C	MSC7	0.969684272	0.945755403	1.00165577
YOL090W	MSH2	1.130606811	1.133377124	1.203668178
YDR097C	MSH6	1.150821102	1.067729294	1.329249451
YDR335W	MSN5	1.062730819	1.015847313	1.181385858
YGR028W	MSP1	1.111924834	1.061056746	0.949373483
YER042W	MXR1	1.493194322	1.259648053	1.350893156
YLR203C	MSS51	1.039182795	1.008731805	0.981997779
YLR017W	MEU1	1.003774235	0.843496524	0.894287329
YJL123C	MTC1	0.934515975	1.104811844	1.062581767
YHR055C	CUP1-2	0.397672661	0.62760019	1.431498386
YKR080W	MTD1	0.921432035	1.44275714	1.220899209
YMR228W	MTF1	0.976968914	0.946316885	0.964423803
YDL044C	MTF2	0.878084803	1.041187632	0.852203402
YPL023C	MET12	1.023955907	1.102822354	1.057664414
YGL125W	MET13	0.983570595	0.819345958	0.793984929
YPR118W	MRI1	1.064047832	0.773944042	0.923369825
YJR024C	MDE1	0.895451292	0.953544346	1.047785648
YMR009W	ADI1	1.217594204	0.997086524	1.28788874
YGL236C	MTO1	0.958582974	1.214049539	1.123566678
YOR160W	MTR10	0.955691708	0.833062031	0.849694125
YJL050W	MTR4	0.856342082	0.891700851	0.939105521
YGR055W	MUP1	1.053779358	0.695677814	0.650562004
YNR043W	MVD1	1.293916868	1.041095452	1.175163376
YMR004W	MVP 1.00	0.866438463	0.93630453	1.219220197
YCL033C	MXR2	1.120740811	1.230031146	1.269972411
YHR023W	MYO1	0.977890222	0.894877687	1.035934899
YOR326W	MYO2	0.943714267	1.001530311	1.000985159
YKL129C	MYO3	0.977852853	0.829396781	1.08578912
YAL029C	MYO4	1.162340059	0.991872086	0.905753743
YMR109W	MYO5	0.810438546	0.7884106	0.875978907
YOL076W	MDM20	0.722552001	0.608450093	0.755312841
YGL122C	NAB2	0.89573801	0.856794216	0.898779727
YPL190C	NAB3	0.92081539	0.988002947	0.954884086
YML117W	NAB6	0.779907808	0.676490267	0.896888746
YHR193C	EGD2	0.647684321	0.741051642	0.699957418
YPL037C	EGD1	0.735837968	0.752604327	0.762958503
YFR047C	BNA6	0.804959908	0.644552193	0.669789161
YHR074W	QNS1	0.992161033	0.874371158	0.977820818
YMR080C	NAM7	0.901968241	0.971473346	0.894098835
YNL137C	NAM9	1.04108874	1.001687257	1.043280794
YKR048C	NAP1	0.778693323	0.972815766	0.948218302
YNL132W	KRE33	1.024850895	0.991059911	1.262272933
YDL040C	NAT1	0.998403382	0.946486902	0.972703561
YGR147C	NAT2	0.932925897	0.771486257	0.938486157
YDR162C	NBP2	1.02319927	0.875907793	1.105942477
YGL091C	NBP35	0.908556108	0.718585898	0.993618049
YPR155C	NCA2	0.93131637	1.065612732	0.821012796
YER159C	BUR6	0.546043496	1.048270125	0.528839077
YDR397C	NCB2	0.639820165	0.665439032	0.619768646
YIL043C	CBR1	0.92309778	0.952357289	1.004004551
YMR125W	STO1	0.745073069	0.769953141	0.834951963
YPL178W	CBC2	0.875164926	0.965432976	0.783833209
YPR149W	NCE102	0.533765751	0.120469709	0.247257214
YBL024W	NCL1	0.936290882	0.797391159	0.864617828
YHR042W	NCP1	1.029288795	0.852005319	0.93716328
YML031W	NDC1	0.993985735	0.938077688	0.944738539
YMR145C	NDE1	0.596436768	0.751781253	0.690354152
YDL085W	NDE2	0.565615472	0.987119219	0.968136799
YML120C	NDI1	0.987508862	1.114305375	1.072676749
YKL067W	YNK1	1.208275869	1.018097759	1.103690718
YPR048W	TAH18	0.789809417	0.997138885	1.071083736
YLR186W	EMG1	0.766085283	0.809311148	0.850853196
YJL076W	NET1	1.047300004	0.937324188	0.970938302
YPL226W	NEW1	0.700200803	0.706335698	0.732696278
YCL017C	NFS1	0.880818185	1.105847179	1.130906544
YKL040C	NFU1	0.974956302	1.30085	1.125532198
YDR176W	NGG1	0.303611654	0.666789923	0.59172152
YBR212W	NGR1	0.719019527	1.191030777	0.969696407
YDL208W	NHP2	0.784231667	0.653484085	0.788120072
YFR002W	NIC 96.00	0.797116548	0.910088578	0.839617169
YGL221C	NIF3	0.878467953	1.044469607	1.104591781
YPL211W	NIP7	0.909172273	1.012177544	1.101204204
YLR351C	NIT3	0.802180892	0.865235177	0.979357432
YDR383C	NKP1	1.01036544	0.8517078	0.805302728
YNL123W	NMA111	0.999536986	1.074161735	1.074472898
YLR328W	NMA1	0.808162731	0.804752031	0.872692182
YHR077C	NMD2	0.783974926	0.651422527	0.6668525
YHR170W	NMD3	1.006921844	1.157089516	1.054210546
YJR132W	NMD5	1.106675221	0.731721713	0.943344275
YLR195C	NMT1	1.043502371	1.283617532	1.336649467
YGR089W	NNF2	0.871822936	0.599679677	0.583385898
YKL151C	NNR2	1.045620195	1.441202773	1.309559737
YNL200C	NNR1	1.002183575	1.30715992	1.132733097
YOR206W	NOC2	0.852437615	0.912365968	0.968225388
YLR002C	NOC3	1.013952553	1.107537126	0.999851201
YPR144C	NOC4	0.933680304	0.840092207	0.988687944
YPL093W	NOG1	0.836781143	0.7746273	0.910151591
YNR053C	NOG2	0.876195949	0.955932998	0.790660251
YGR145W	ENP2	0.802721287	0.97571682	0.889038558
YOL041C	NOP12	0.964112974	0.844971764	0.895794501
YNL175C	NOP13	1.255659945	1.052979824	1.061579775
YDL148C	NOP14	1.045245225	0.981682259	1.020482097
YNL061W	NOP2	0.943691559	0.955123193	0.984963194
YDR432W	NPL3	0.760185774	0.746225355	0.780910945
YPL043W	NOP4	0.842529812	0.702459524	1.056994889
YPL146C	NOP53	0.979130114	0.855076784	0.966926842
YLR197W	NOP56	0.936885174	0.952973021	0.994596727
YOR310C	NOP58	1.001064628	0.95727275	1.062013215
YOL144W	NOP8	1.083963768	0.849961888	1.215210221
YJL010C	NOP9	1.089905347	0.838734328	1.030130779
YCR093W	CDC39	0.899506511	0.696450097	0.905324291
YIL038C	NOT3	0.77474163	0.72476934	0.663245913
YER068W	MOT2	0.987865282	0.575781236	0.735730289
YPR072W	NOT5	0.933508962	0.538975891	0.824508488
YPL006W	NCR1	0.858397747	0.91846156	0.939789094
YDL046W	NPC2	1.236818906	0.685756194	0.933352204
YBR170C	NPL4	1.124966695	1.196028305	1.032793913
YCR026C	NPP1	1.078545899	1.090071636	0.997199109
YNL183C	NPR 1.00	0.862143805	0.908107533	1.024907028
YOR209C	NPT1	0.917494912	0.818879677	0.938461236
YGL067W	NPY1	1.044341897	0.98382764	0.980239224
YNL251C	NRD1	0.837156535	0.919769149	0.947136435
YDL167C	NRP1	0.936803772	0.947933392	0.991560004
YGL111W	NSA1	0.857216256	0.979756198	0.907650361
YER126C	NSA2	0.863971903	0.692908765	0.773328431
YNL156C	NSG2	0.67361625	0.904620022	0.763259672
YJL041W	NSP1	0.486360768	0.788230933	0.767795973
YGR159C	NSR1	0.910298016	0.954933113	0.927623612
YJR062C	NTA1	0.833415718	0.74780306	0.960357278
YML059C	NTE1	1.11050819	0.991075958	1.143690129
YER009W	NTF2	0.841785998	0.540607318	0.616386452
YBR261C	TAE1	0.873780545	0.842915967	0.737111413
YKL068W	NUP100	0.798675105	1.000517072	0.944284046
YMR047C	NUP116	0.853216352	0.839862131	0.904683958
YKL057C	NUP120	0.955023321	0.816553208	0.938450748
YKR082W	NUP133	0.825382825	0.767949937	0.759212856
YGL092W	NUP145	0.874586483	0.853986014	0.881874036
YER105C	NUP157	0.786926845	0.853132103	0.889569665
YIL115C	NUP159	0.786956061	0.896173752	0.970165417
YBL079W	NUP170	0.891498145	0.843759817	0.871850616
YML103C	NUP188	0.918063671	0.759742019	0.893233042
YJL039C	NUP192	0.943007585	0.834885808	1.003836115
YJL208C	NUC1	1.191247057	1.118569664	1.193506848
YER006W	NUG1	0.938115945	1.027392804	1.080660521
YDR150W	NUM1	0.87128369	0.893514246	0.809680287
YOR098C	NUP1	0.809843258	0.91907015	1.048710335
YLR335W	NUP2	0.777000867	0.722848693	0.786584002
YGL172W	NUP49	0.845165087	0.906646126	0.973546821
YGR119C	NUP57	0.604319155	1.137385985	1.022595915
YDL088C	ASM4	0.780494407	0.621341922	0.728233939
YAR002W	NUP60	0.655313316	0.693185111	0.587769202
YJL061W	NUP82	0.885411101	0.738173378	0.895984569
YDL116W	NUP84	0.912391983	0.785564662	0.880289217
YJR042W	NUP85	0.895840111	0.755778577	0.914195201
YHR195W	NVJ1	0.94288775	1.001153258	1.003441957
YLR093C	NYV1	0.734172835	0.821282517	0.799190385
YKL120W	OAC1	1.507363367	1.199264335	0.939262987
YLR438W	CAR2	1.198566463	0.706758224	0.675314892
YNL099C	OCA1	0.938366381	0.860577162	0.774825087
YGL038C	OCH1	0.383636978	0.681461131	0.813254844
YPL134C	ODC1	0.907336674	0.727041676	0.771414049
YOR222W	ODC2	0.646984725	0.68130999	0.804745805
YIL125W	KGD1	1.09228876	1.072947564	1.178029777
YDR148C	KGD2	1.016312506	0.933843103	0.99413101
YNL071W	LAT1	0.937640861	0.985104525	0.924961983
YER178W	PDA1	0.957622535	0.972031207	0.968465599
YBR221C	PDB1	1.003190626	0.869184684	0.950791654
YGR193C	PDX1	0.89372425	1.22300671	1.103625269
YBR025C	OLA1	0.914221969	1.248104112	1.026911817
YBR230C	OM14	0.833911025	0.723482876	0.563411009
YIL136W	OM45	0.952836594	0.950360157	0.948899762
YDR316W	OMS1	1.192681941	1.297875713	1.196526854
YOL032W	OPI10	1.079741292	1.072921506	0.968338939
YHL020C	OPI1	0.495652358	0.577963851	0.542684171
YKL215C	OXP1	0.93401739	1.132505558	1.059258604
YLR059C	REX2	0.542708795	0.803036083	0.938358012
YDR057W	YOS9	0.814104925	0.618499802	0.732765757
YAR042W	SWH1	1.088211075	1.066532697	1.151800653
YDL019C	OSH2	0.879698374	0.998945308	0.902446126
YHR073W	OSH3	0.871845255	0.726287532	0.952826349
YKR003W	OSH6	0.650857878	0.760637805	0.642835513
YHR001W	OSH7	0.618451204	0.865557276	0.829829101
YJR051W	OSM1	0.808829728	0.876569825	0.771688853
YJL002C	OST1	1.117444909	1.097103704	1.043034525
YOR085W	OST3	0.752468223	0.711382485	0.826416218
YEL002C	WBP1	1.130339927	1.114692385	1.029647972
YMR149W	SWP1	0.781503439	0.523171436	0.621302496
YMR148W	OSW5	0.973291423	0.729787201	0.767012918
YJL088W	ARG3	1.159037122	1.108693992	0.877337679
YFL044C	OTU1	0.983589748	0.685517684	0.808469722
YHL013C	OTU2	0.917620988	0.719985709	0.855614262
YER154W	OXA1	1.051887775	1.132921623	1.077154962
YHR179W	OYE2	1.235837461	1.128361012	1.288904126
YPL171C	OYE3	0.750320665	0.604298539	0.856480423
YER023W	PRO3	0.924406056	0.583786872	0.672484389
YDR071C	PAA1	0.875034997	0.952536558	0.952659288
YMR289W	ABZ2	1.050649238	1.032670035	1.008656012
YER165W	PAB 1.00	0.870559363	0.702715888	0.788057805
YBR279W	PAF1	0.676931466	0.766813416	0.600170215
YDR348C	PAL1	0.917490593	0.62902308	0.823893618
YOR275C	RIM20	1.069590212	0.790522781	0.964368444
YKR065C	PAM17	0.641375513	0.694269881	0.763128518
YDR251W	PAM1	0.850214874	0.662045863	0.708578514
YIR006C	PAN1	0.912999969	0.77345552	0.865740959
YGL094C	PAN2	1.072267738	0.915361631	1.0897391
YKL025C	PAN3	0.74187112	0.684205788	0.645723398
YBR176W	ECM31	0.762345857	0.75974801	0.753189599
YIL145C	PAN6	1.054043544	0.825945324	1.011008897
YHR063C	PAN5	0.984517889	0.863142114	0.859851061
YDR531W	CAB1	0.980044046	0.989214832	1.208138612
YKR002W	PAP1	0.910813466	1.072119361	0.727642438
YDL173W	PAR32	0.817250888	0.86372086	0.81498991
YCR077C	PAT1	0.669762696	0.665175801	0.757564676
YGR178C	PBP1	0.90675776	0.828951213	0.99191374
YDL053C	PBP4	0.866372189	0.703337774	0.922515707
YJL128C	PBS2	0.726830117	0.897244803	0.948147582
YKR095W-A	PCC1	1.028140697	0.946981422	0.881778376
YDR228C	PCF11	0.723498096	1.316231043	1.00054007
YKR097W	PCK1	1.496789891	1.37455545	1.668452215
YBR088C	POL30	1.344958877	1.124995537	1.16954453
YLR044C	PDC1	0.286414541	0.097365245	0.270204632
YCL043C	PDI1	1.111232903	0.930813928	1.074483916
YIL042C	PKP1	0.582347776	0.543359232	0.738426482
YOR090C	PTC5	0.405096812	0.95076083	1.04128297
YNL231C	PDR16	0.324267553	0.855432629	0.608331133
YGL013C	PDR1	1.253476223	1.027523757	0.998271211
YMR076C	PDS5	1.014286993	0.755135293	0.764334298
YBR035C	PDX3	0.824444276	1.436762457	1.334554258
YPR172W		0.958759891	1.152599963	1.10082846
YLR148W	PEP3	0.829885329	0.666703753	0.732089709
YJL053W	PEP8	0.729811953	1.044578745	1.006798481
YGR103W	NOP7	0.958888147	0.977024544	1.034259511
YKR046C	PET10	1.428436538	1.230219283	1.368265623
YGR222W	PET54	0.991146345	0.943353829	1.137755634
YOL147C	PEX11	1.454085709	1.076520243	1.544495101
YLR191W	PEX13	0.887597335	0.624961878	0.854508936
YGL153W	PEX14	0.735594903	0.644271839	0.734440548
YDL065C	PEX19	1.007540272	0.981490828	1.020096597
YPL112C	PEX25	1.094378168	0.90813568	0.925921765
YLR324W	PEX30	1.028837164	0.946107372	0.993832214
YDR329C	PEX3	0.881425518	0.663556108	0.89668971
YDR244W	PEX5	1.218359983	1.128170635	1.282837932
YGR078C	PAC10	0.984649948	0.916015617	0.877154032
YNL153C	GIM3	0.811896582	1.087853447	0.826552262
YLR200W	YKE2	0.92003017	0.906823822	0.899737121
YBR074W	PFF1	1.146041533	1.132499334	1.306212496
YGR240C	PFK1	0.867053274	0.967990768	0.967605327
YMR205C	PFK2	0.79656006	0.930545029	0.869874681
YNL149C	PGA2	0.99011606	1.138026088	0.823896702
YML125C	PGA3	1.213997204	0.992143049	1.17682929
YPL206C	PGC1	0.603784347	0.792692041	0.778056478
YCR012W	PGK 1.00	0.656236071	0.593296605	0.691864168
YKL127W	PGM1	0.790265094	0.957684855	0.89318359
YMR105C	PGM2	0.637741486	0.824396144	0.82521675
YMR278W	PRM15	1.257121338	1.069275959	1.36197623
YJL031C	BET4	1.144150267	1.05666353	1.205687786
YNL316C	PHA2	0.983413046	0.786977582	1.088706946
YGR132C	PHB1	1.100652691	1.028538359	0.999450303
YGR231C	PHB2	1.029863178	1.066907657	0.97327934
YGR233C	PHO81	0.977839215	1.130316733	1.027733357
YPL031C	PHO85	0.862186439	1.002883018	0.868459881
YJL117W	PHO86	0.998957163	0.95718028	1.174651374
YBR106W	PHO88	1.028813225	0.765668519	0.938143013
YJL198W	PHO90	0.961495567	1.030065081	0.953865172
YNR013C	PHO91	0.935213521	0.921045045	0.944074483
YPR160W	GPH1	1.186235777	1.165200773	1.129532375
YER053C	PIC2	0.719818977	0.709636315	0.702827462
YNL267W	PIK1	0.827912353	0.688072211	0.77106035
YGR086C	PIL1	0.883484636	0.916716767	0.870526548
YOR104W	PIN2	0.592821688	0.901207754	1.083485104
YPR154W	PIN3	0.977181242	0.568414636	0.946808982
YBL051C	PIN4	0.692998608	0.794196663	0.591388088
YDR490C	PKH1	0.925816949	0.910844774	1.121747614
YOL100W	PKH2	0.916054801	0.839304054	0.864167914
YMR008C	PLB1	1.217274775	1.181384152	1.091759774
YJR073C	OPI3	0.577684226	0.150685026	0.356603647
YOR281C	PLP2	0.742202998	1.212947556	1.101309792
YBL036C		0.768868187	1.057476028	1.177852055
YPR127W		0.899584957	0.863672017	0.848010411
YDL052C	SLC1	0.836641425	0.783373595	1.022118586
YGL008C	PMA1	0.812135295	0.542410122	0.655594742
YKL152C	GPM1	-0.028109019	1.257055959	0.794824694
YDL021W	GPM2	0.74126472	1.218657405	1.349777973
YKL134C	1-Oct	0.813867271	0.850860072	0.795573072
YFL045C	SEC53	1.077463812	0.93072028	0.964561911
YDL095W	PMT1	0.826551597	0.695271615	0.764178351
YAL023C	PMT2	0.790047738	0.779834082	0.681488034
YJR143C	PMT4	1.316812182	1.021374826	1.21412944
YGR199W	PMT6	1.208822104	0.938938825	0.965912537
YDR307W	PMT7	0.926060823	0.863807832	0.828027668
YKL128C	PMU1	0.896525994	0.69732803	1.005056205
YGL037C	PNC1	0.984371623	1.341734803	1.144069323
YOR145C	PNO1	1.082899085	1.16303715	1.017422006
YLR209C	PNP1	0.885674379	0.771193229	0.999156415
YDL236W	PHO13	0.851987856	0.694065842	0.852870324
YOR266W	PNT1	1.071500537	0.896183642	1.055079705
YMR129W	POM152	1.131676855	0.920653835	1.233198028
YBR022W	POA1	0.594823208	0.651366541	0.637456236
YML069W	POB3	1.107870194	0.732965187	0.966875481
YLR199C	PBA1	1.115636384	0.935667893	1.021535555
YKL206C	ADD66	0.94116701	0.847000007	0.647601235
YCL047C	POF1	1.096463889	1.151177846	1.16607199
YLL023C	POM33	0.771877599	0.40517486	0.709131007
YNR052C	POP2	0.769538938	0.685366869	0.557836798
YPL188W	POS5	0.926927241	0.998565956	0.88207396
YDL047W	SIT 4.00	0.845624649	0.764695644	0.920307608
YER133W	GLC7	0.867297445	0.728640099	0.866901015
YDL188C	PPH22	1.050765338	0.950296184	1.059832701
YLR433C	CNA1	0.891122212	0.765688363	0.968497229
YML057W	CMP2	1.0092239	1.089020877	1.09528138
YDL006W	PTC1	1.187656073	0.867250855	0.929504647
YER089C	PTC2	0.699843615	0.719775823	0.821503515
YBL056W	PTC3	0.636392816	0.874453286	0.740594156
YBR125C	PTC4	1.055040177	1.087776989	0.972587847
YHR076W	PTC7	0.720179245	0.68886592	0.806365277
YNL201C	PSY2	1.017238659	0.932069862	0.994057686
YBR092C	PHO3	1.024288014	0.893274747	1.231398275
YPR073C	LTP1	0.744079357	0.992084721	0.801747329
YDR481C	PHO8	1.259969914	1.224099918	1.381789544
YIL083C	CAB2	1.001875365	1.556136987	1.366277531
YLR216C	CPR6	1.133965179	1.309105632	1.169164685
YER014W	HEM14	0.999799928	0.899222858	1.158829683
YGR123C	PPT1	0.877962433	0.969377335	0.994094159
YHR201C	PPX1	0.743515411	0.956357694	0.998900158
YML016C	PPZ1	0.98279593	1.231752227	1.264085818
YDR436W	PPZ2	1.298490146	0.953640888	1.341445622
YNL044W	YIP3	0.65911341	0.414473147	0.475242937
YAR031W	PRM9	1.015766736	0.81634939	0.935178747
YOR323C	PRO2	0.923655394	0.610461063	0.77672038
YDR300C	PRO1	0.904600486	0.866517843	1.066242722
YOR122C	PFY1	1.181738095	0.843948894	0.95094159
YLL036C	PRP19	0.816361337	0.919126809	0.671267184
YGL120C	PRP43	0.784387809	0.766362547	0.905413612
YHR165C	PRP8	1.056929052	0.756508936	1.002157808
YPR002W	PDH1	1.633452567	1.780293718	1.884208579
YKL116C	PRR1	1.126160222	0.761534591	1.002057582
YOR259C	RPT4	1.008815168	1.269042282	1.174802558
YDL007W	RPT2	1.044473467	1.12118878	1.099694057
YOR117W	RPT5	0.966682299	1.262438635	1.14341152
YDR394W	RPT3	1.047254121	1.182796337	1.074087878
YKL145W	RPT1	0.925807439	1.038873693	0.986889449
YGL048C	RPT6	1.004809475	1.248607948	1.135750874
YEL060C	PRB1	1.06445165	1.673616621	1.544260584
YCL057W	PRD1	1.236265386	0.977223231	1.139912188
YBL064C	PRX1	1.031341097	1.249946981	1.22130886
YKR013W	PRY2	0.302406238	0.584852534	-0.014472567
YGL011C	SCL1	1.064774312	1.066879167	1.042382447
YML092C	PRE8	1.147339624	1.055042136	1.08760948
YGR135W	PRE9	1.043203116	1.010543858	1.090523418
YOL038W	PRE6	1.050774909	1.272911813	1.173836712
YGR253C	PUP2	1.130371333	1.008857297	1.049125726
YMR314W	PRE5	1.081843957	0.981683654	1.033959147
YOR362C	PRE10	1.02414731	1.270425151	1.253132326
YJL001W	PRE3	1.054726047	0.978862293	1.014860909
YOR157C	PUP1	1.062408968	0.929934771	1.062266684
YER094C	PUP3	1.092341669	1.104709008	1.037167334
YER012W	PRE1	1.014194732	0.999995356	1.072673618
YPR103W	PRE2	1.105508056	1.048661996	1.177080922
YBL041W	PRE7	1.060485511	1.215942923	1.261978701
YFR050C	PRE4	1.072224667	1.078421028	1.065784434
YGR232W	NAS6	1.007739533	0.849482027	0.811579737
YNL169C	PSD1	0.744640843	0.637174275	0.60330495
YAL017W	PSK1	0.895179273	0.984188593	1.10184385
YOL045W	PSK2	1.148168197	1.065109142	1.214240327
YIL007C	NAS2	1.021486254	0.72178479	1.032025096
YDR505C	PSP1	0.591449902	0.925689341	0.952456792
YML017W	PSP2	0.86006913	1.113972473	1.116414627
YLL010C	PSR1	0.801558278	0.779554511	0.863476124
YER026C	CHO1	0.750044844	0.667696347	0.672509452
YDR055W	PST1	0.952939158	0.768235558	0.701355195
YDR032C	PST2	1.054061664	0.700920617	0.660814535
YOR017W	PET127	0.914826882	0.910303458	0.984858919
YLR067C	PET309	1.295307979	1.033493945	1.286536631
YAL043C	PTA1	0.758556667	0.775734267	0.84265881
YJR019C	TES1	0.744890096	0.679437468	0.478405
YBL057C	PTH2	0.871106367	0.866914204	0.869483353
YJR059W	PTK2	0.822393685	0.718911943	1.085108255
YKL039W	PTM1	1.073746501	1.020139467	0.938528931
YDL230W	PTP1	0.81548203	1.038138531	1.033042584
YKR093W	PTR2	0.736216205	0.42162606	0.40248621
YNL016W	PUB1	0.72295677	0.762535611	0.767974902
YLL013C	PUF3	1.011105254	0.957464363	1.044198158
YGL014W	PUF4	0.861171513	0.927128662	1.01175398
YDR496C	PUF6	0.912006582	0.906239561	1.067663585
YLR414C	PUN1	1.363017943	1.168886213	1.395286379
YMR300C	ADE4	1.018929394	1.374091292	1.375826433
YGL234W	ADE5,7	1.16240486	1.001975219	1.147490621
YDR408C	ADE8	0.70267486	1.002102301	0.848975161
YGR061C	ADE6	1.029506712	0.826731962	0.982004151
YOR128C	ADE2	0.83096591	1.370400124	1.21382086
YAR015W	ADE1	0.987751011	0.91909604	1.014324008
YLR359W	ADE13	0.935799712	0.819493935	0.939250912
YLR028C	ADE16	0.83335138	1.231029234	1.148301593
YMR120C	ADE17	1.749824723	2.315406086	2.255242873
YNL220W	ADE12	0.778699974	1.196727776	0.9926054
YPL212C	PUS1	0.870836044	1.205305535	0.998778781
YNL292W	PUS4	1.07684719	1.027296828	0.792707205
YOR243C	PUS7	1.084900886	1.17831213	1.218734805
YHR037W	PUT2	0.984287479	0.671963458	0.772255935
YIR026C	YVH1	0.813980814	1.04801872	1.025515172
YLR196W	PWP1	1.029444106	1.032127848	1.129987544
YCR057C	PWP2	0.938205678	0.999492066	1.114331228
YGL062W	PYC1	0.997858252	0.76136398	0.906805867
YBR218C	PYC2	0.9479845	0.696407341	0.884491368
YJL130C	URA2	1.302224371	1.303600605	1.473187332
YLR420W	URA4	1.04216431	0.868571168	1.053637669
YKL216W	URA1	1.236792868	0.827462374	1.011789998
YML106W	URA5	0.983742213	1.161768182	1.115171652
YEL021W	URA3	0.907239181	0.611963656	0.734754442
YHR001W-A	QCR10	0.742917182	0.659936507	0.636554559
YBL045C	COR1	0.861043352	0.783858475	0.786561541
YPR191W	QCR2	1.019253477	1.030511207	1.035537307
YFR033C	QCR6	0.746656656	1.169795319	1.053884848
YDR529C	QCR7	0.608597009	0.581166337	0.651827946
YJL166W	QCR8	0.684217766	0.850365488	1.201915543
YGR183C	QCR9	0.73319204	1.022446055	1.051171786
YBR046C	ZTA1	0.84194515	1.207011563	0.853442475
YDL104C	QRI7	0.899302752	0.802430221	0.855217637
YEL037C	RAD23	0.917539367	0.844011142	1.012157566
YER171W	RAD3	0.650832263	1.021422897	1.180110169
YER095W	RAD51	0.733626633	1.035161854	0.715643871
YOR370C	MRS6	0.801734442	0.722690326	0.915013911
YNL216W	RAP1	0.407600906	0.453227079	0.469413413
YNL098C	RAS2	0.909979779	0.962657024	0.984917664
YJR033C	RAV1	0.852201808	0.905080962	0.772916191
YDR527W	RBA50	0.989780813	1.023348117	1.237720368
YPL246C	RBD2	0.783078453	0.751248536	0.854714088
YAL036C	RBG1	0.923865964	0.799233495	0.865428774
YGR173W	RBG2	1.030131089	1.059418287	1.055458086
YCR036W	RBK1	1.180007461	1.349644955	1.320600743
YGL097W	SRM1	0.967156693	1.002481797	1.02705641
YML030W	RCF1	0.942589279	0.851143591	0.720452299
YLR248W	RCK2	1.334832508	1.460089106	1.318030428
YOL010W	RCL1	1.008347403	1.099495994	1.14960964
YNL022C	RCM1	0.952591956	0.84493829	1.048712857
YOR220W	RCN2	0.801255507	1.271638188	1.106004578
YJL204C	RCY1	0.984395654	0.81657397	1.0383372
YOR285W	RDL1	1.053244358	0.89711811	1.120553915
YOR286W	RDL2	0.877594271	0.815426815	0.952583801
YBR049C	REB1	0.337015877	0.515582277	0.562328192
YJL217W	REE1	1.398607337	1.320497388	1.323953113
YDR195W	REF2	0.845331241	0.804092678	0.803260116
YDR028C	REG1	0.991011957	0.951615373	1.256833358
YBR267W	REI1	0.922266351	1.106293235	0.917346545
R0020C	REP1	0.751077934	0.655947733	0.824328633
YCL001W	RER1	0.656555273	0.614167508	0.709170853
YAR007C	RFA1	1.121301093	1.23608914	1.249398065
YNL312W	RFA2	1.200852566	1.004340701	1.233167414
YJL173C	RFA3	0.978655992	0.731340035	0.807691395
YOR217W	RFC1	0.961163309	0.9526891	1.0079532
YJR068W	RFC2	1.062310122	1.141831722	1.025397517
YNL290W	RFC3	0.958487938	1.086994352	1.021166128
YOL094C	RFC4	1.04288246	1.169550702	1.08778857
YBR087W	RFC5	1.145235589	1.239038794	0.916233875
YBR052C	RFS1	0.909588554	0.670021779	0.685389118
YPR115W	RGC1	0.825229064	0.829437264	0.978738932
YBR260C	RGD1	0.734736812	0.884387718	0.880810782
YFL047W	RGD2	0.97961508	0.959107087	1.007449507
YER067W	RGI1	0.353429127	0.919153172	0.735436529
YDR137W	RGP1	0.754379881	0.940054528	1.048001765
YPR180W	AOS1	1.020712945	0.821982975	0.84860817
YCR027C	RHB1	1.014934529	0.931552332	0.898957671
YPR165W	RHO1	0.949363554	0.982257036	0.891758214
YNL090W	RHO2	1.018205652	0.688835598	0.950710977
YIL118W	RHO3	0.932326896	0.584030231	0.606077231
YKR055W	RHO4	0.968357919	0.865974335	0.60923702
YNL180C	RHO5	1.001798658	1.028159702	0.949869046
YNL163C	RIA1	0.859797654	1.008649243	0.95869074
YBL033C	RIB1	0.924963518	0.928829992	1.030446653
YDR487C	RIB3	0.895411057	0.700495368	0.783814186
YBR153W	RIB7	0.862994846	0.704301276	1.108870163
YLR039C	RIC1	0.844846872	0.844768627	0.943699799
YBR275C	RIF1	0.823907193	1.014767814	1.079755023
YDR236C	FMN1	0.850145112	0.474698421	0.639524819
YMR139W	RIM11	0.870213161	0.844939381	1.021963465
YCR028C-A	RIM1	0.872132538	0.769551596	0.695066301
YBR192W	RIM2	0.814308989	0.820900029	0.82593073
YHL024W	RIM4	1.659477804	1.396395395	1.474940301
YNL207W	RIO2	0.908611939	0.962940206	1.119341908
YER070W	RNR1	0.789404092	0.840497814	0.898900363
YJL026W	RNR2	0.708010688	1.244206319	0.982864244
YGR180C	RNR4	1.054293317	1.091827107	1.10474573
YBR256C	RIB5	1.077604918	0.880347097	0.957602781
YHR197W	RIX1	1.110022238	1.071324	0.960036083
YLL034C	RIX7	1.163923214	0.920040382	0.783156359
YDR257C	RKM4	1.088069304	1.019827092	0.97153891
YLR075W	RPL10	0.955721798	0.819149107	0.927819026
YGR085C	RPL11B	0.867587479	0.758779524	0.798560237
YDR418W	RPL12B	0.863383326	0.900671579	0.889801997
YDL082W	RPL13A	0.816675257	0.698053538	0.819630226
YMR142C	RPL13B	1.220581832	0.891778198	0.660349607
YHL001W	RPL14B	0.863419142	0.913044005	0.91759583
YLR029C	RPL15A	1.01274732	0.767575219	0.906123302
YIL133C	RPL16A	0.844759717	0.656818048	0.734066147
YNL069C	RPL16B	0.93643502	0.785641144	0.854589939
YKL180W	RPL17A	0.893269315	0.915792757	1.004699356
YJL177W	RPL17B	0.844136625	0.796716065	0.871309333
YNL301C	RPL18B	0.796630184	0.839868273	0.915428872
YBL027W	RPL19B	0.915455111	0.918891681	0.875355567
YGL135W	RPL1B	1.030750039	0.765462738	0.902925188
YOR312C	RPL20B	0.881243534	0.849473904	0.912603981
YBR191W	RPL21A	0.915166702	0.659304645	0.770349156
YLR061W	RPL22A	0.797911408	0.809686226	0.868132004
YFL034C-A	RPL22B	1.149217293	1.118262044	1.063421573
YER117W	RPL23B	0.944219851	0.987038956	0.912112055
YGR148C	RPL24B	1.018032186	0.75280769	0.652990764
YOL127W	RPL25	0.964077658	0.701307297	0.884117964
YLR344W	RPL26A	1.059541692	0.977191346	0.961158206
YGR034W	RPL26B	0.945833392	0.789821617	0.781414632
YDR471W	RPL27B	0.957392235	0.801979527	0.91916177
YGL103W	RPL28	0.913634546	0.865876181	0.932754338
YIL018W	RPL2B	0.942476509	0.873847422	0.863808938
YGL030W	RPL30	1.076950336	1.087793296	0.912435818
YDL075W	RPL31A	0.91000237	0.930967086	0.92095083
YLR406C	RPL31B	0.781138458	0.836775162	0.679012145
YBL092W	RPL32	0.995410066	0.774096701	0.800351734
YPL143W	RPL33A	0.853817087	0.673383997	0.770567932
YOR234C	RPL33B	1.052531145	1.069535142	0.881563662
YER056C-A	RPL34A	0.888775938	0.730554055	0.582186161
YDL136W	RPL35B	1.018636118	0.780192716	0.758535225
YMR194W	RPL36A	0.853105362	0.868165099	0.82717208
YPL249C-A	RPL36B	0.847438531	0.677430573	0.769811936
YLR185W	RPL37A	0.73138787	0.78460906	0.647376213
YDR500C	RPL37B	0.859120618	0.76745819	0.887075898
YLR325C	RPL38	1.093401481	1.177405302	0.955747158
YOR063W	RPL3	0.907861568	0.754605545	0.808876791
YJR094W-A	RPL43B	0.948155886	0.934295458	0.921954305
YHR141C	RPL42B	0.910738104	0.870608701	0.926198326
YBR031W	RPL4A	0.863395558	0.805172404	0.752058913
YML025C	YML6	0.892089836	1.064435385	0.975472759
YPL131W	RPL5	0.869443703	0.859184654	0.746213805
YML073C	RPL6A	0.899432078	0.889629682	0.858868594
YLR448W	RPL6B	0.903735686	0.917131911	0.813353592
YPL198W	RPL7B	0.780492168	0.811314474	0.84095655
YHL033C	RPL8A	0.838524782	0.674070212	0.821913369
YLL045C	RPL8B	0.907820225	0.702905023	0.92824678
YGL147C	RPL9A	1.013679736	0.772089553	0.77332789
YNL067W	RPL9B	0.994372302	0.957834471	0.901319393
YLR340W	RPP0	1.002741938	0.815698335	0.864363423
YDL081C	RPP1A	1.132416684	0.869183111	0.8153743
YOL039W	RPP2A	0.999665252	1.004889674	0.853616531
YDL130W	RPP1B	1.056177511	0.895541122	0.883607504
YDR382W	RPP2B	1.005209661	0.9790034	0.980816644
YDR091C	RLI1	0.880510896	0.928683105	0.929156745
YLR009W	RLP24	0.978087282	0.824518141	0.887361791
YNL002C	RLP7	0.743396477	0.6520989	0.948832111
YDR116C	MRPL1	0.87010531	1.052532075	0.984788801
YNL005C	MRP7	1.061737432	0.966563879	0.968683008
YMR024W	MRPL3	0.9902588	0.957953605	1.08430269
YLR439W	MRPL4	0.866793469	0.947787507	0.874675125
YHR147C	MRPL6	1.003585488	1.205009468	0.861894521
YDR237W	MRPL7	1.204975212	1.089664577	1.068288202
YJL063C	MRPL8	1.002998896	0.950046695	0.989298074
YGR220C	MRPL9	0.957636632	0.986865953	1.173192807
YNL284C	MRPL10	1.073988466	1.096287325	1.097303521
YDL202W	MRPL11	0.931768498	0.974869426	0.974687424
YKR006C	MRPL13	0.897728968	0.969117564	1.074804008
YLR312W-A	MRPL15	0.978226999	1.036912895	0.821520073
YBL038W	MRPL16	1.146910748	1.016969824	1.084014097
YNL252C	MRPL17	0.946721146	0.875670764	0.85766888
YNL185C	MRPL19	0.849994621	1.004421538	0.786036934
YKR085C	MRPL20	0.936891584	0.974168891	1.107227977
YNL177C	MRPL22	0.991742498	1.009327281	1.049694699
YOR150W	MRPL23	0.986619543	1.07237349	1.043835289
YMR193W	MRPL24	1.013651994	0.969056755	0.873856501
YGR076C	MRPL25	1.12465133	0.83999932	0.903578979
YBR282W	MRPL27	1.061575677	1.117042027	1.10084229
YDR462W	MRPL28	0.965792178	0.952446211	1.017914073
YKL138C	MRPL31	1.011344418	0.976259311	1.006788989
YDR322W	MRPL35	0.91201723	1.051928108	0.954716258
YKL170W	MRPL38	1.011942593	0.945381083	1.069021143
YPL173W	MRPL40	1.053489029	0.93722744	0.940825684
YDR405W	MRP20	0.910191456	0.976166925	0.915108629
YPR100W	MRPL51	0.937138599	1.09824508	1.039131075
Q0140	VAR1	0.935240063	0.923976629	0.959721988
YDR255C	RMD5	0.931035541	1.136887535	0.969111154
YFR048W	RMD8	0.976619296	0.661885783	0.715319795
YGL107C	RMD9	0.980766559	1.030466241	0.909613922
YEL050C	RML2	1.077566951	1.024540187	0.97962804
YDR465C	RMT2	1.30052131	0.936179666	1.180087464
YJL096W	MRPL49	1.135017803	1.121023852	1.094987734
YMR061W	RNA14	0.812370598	0.803708812	0.733033813
YGL044C	RNA15	1.042843882	0.619677416	0.812534046
YMR235C	RNA1	0.98941027	0.901719649	0.888388227
YCL028W	RNQ1	0.986917105	0.600836555	0.763933678
YKR079C	TRZ1	1.12713697	0.996176092	1.095410845
YGL171W	ROK1	0.966251415	1.108559644	1.123545904
YMR258C	ROY1	1.028181935	0.835470747	1.076559901
YJR063W	RPA12	0.825459466	1.191443779	1.16434667
YDR156W	RPA14	0.937418469	0.673065559	1.02418905
YOR341W	RPA190	0.867796574	1.014745889	1.17939593
YPR010C	RPA135	0.876635791	1.118165842	1.187933161
YJL148W	RPA34	1.093887051	0.939700734	0.894131624
YOR340C	RPA43	0.934128672	1.154382731	1.110309556
YNL248C	RPA49	0.991641789	0.886173836	1.015784986
YBR154C	RPB5	0.933088276	1.231328051	1.053942947
YPR187W	RPO26	0.884325982	1.07350301	0.949398969
YOR224C	RPB8	0.820666658	0.84289679	0.934586301
YHR143W-A	RPC10	0.705524935	0.933791675	1.171075277
YPR110C	RPC40	0.716322805	0.880292607	1.027549982
YNL113W	RPC19	0.906877771	0.826426587	0.853556139
YOL005C	RPB11	0.87308278	0.816836419	0.948478401
YDL140C	RPO21	1.142888494	0.989735368	1.122090441
YOR151C	RPB2	0.993917114	0.962204373	0.981422906
YIL021W	RPB3	0.880102299	0.724537701	0.804222076
YJL140W	RPB4	0.702826687	0.953537448	0.860124167
YDR404C	RPB7	0.881039043	0.65165519	0.793215273
YGL070C	RPB9	0.873227945	0.701528117	0.779844404
YDR045C	RPC11	0.930364998	1.037728926	0.813622336
YOR116C	RPO31	0.928660581	0.884650936	1.109496496
YOR207C	RET1	1.09047739	1.203341147	1.148223961
YPR190C	RPC82	0.997355203	1.042800118	1.148185452
YDL150W	RPC53	0.892609055	0.969876024	1.210041793
YKR025W	RPC37	1.036491327	1.346275341	1.121884843
YNR003C	RPC34	0.949115302	0.949501512	0.948521094
YNL330C	RPD3	0.791335142	0.66530504	0.767965747
YJL121C	RPE1	1.111991579	0.813411407	0.893616095
YHR088W	RPF1	0.913287113	0.906427804	0.916725499
YOR095C	RKI1	1.102917169	1.081560272	1.12589345
YML091C	RPM2	0.975685709	0.965236298	0.977293332
YHR200W	RPN10	0.974386942	0.820856055	0.939508249
YFR004W	RPN11	0.972319177	1.279179913	1.171963937
YFR052W	RPN12	1.199103318	1.046811577	1.144800431
YLR421C	RPN13	1.733507273	1.320961987	1.142441436
YGL004C	RPN14	0.736262209	1.049703495	1.005805273
YHR027C	RPN1	1.08794538	1.175716997	1.220951454
YIL075C	RPN2	1.036429182	1.033553193	1.090420959
YER021W	RPN3	0.988453555	0.893283001	1.041590094
YDL147W	RPN5	1.078749554	1.069344033	1.105643545
YDL097C	RPN6	1.10519189	1.06477641	1.168560409
YPR108W	RPN7	1.061701427	1.025757549	1.103689679
YOR261C	RPN8	1.122069281	1.259529704	1.180874531
YDR427W	RPN9	1.174321571	0.987985606	1.14949243
YFL036W	RPO41	1.012266567	0.941154745	1.039113464
YPL009C	RQC2	1.158744211	0.915758002	1.11624238
YER010C		1.012546485	0.711692026	0.78080047
YMR131C	RRB1	0.925744089	0.955951545	0.895351448
YJL102W	MEF2	1.085789448	1.376602213	1.231840151
YPL012W	RRP12	0.959903043	0.843728398	0.789877041
YKL082C	RRP14	0.970663131	1.097069941	1.074502717
YDR087C	RRP1	0.759498807	1.111089624	1.243925472
YHR065C	RRP3	1.084520521	0.740777521	1.021793323
YOL142W	RRP40	0.869924313	0.901983375	0.671793294
YCR035C	RRP43	0.78390295	0.917267754	0.773217454
YOL021C	DIS3	0.767856226	0.854922988	0.898926573
YDR280W	RRP45	0.803607395	0.728762803	0.840545124
YHR069C	RRP4	0.77148535	1.170135267	0.995030532
YMR229C	RRP5	1.079737102	0.994233066	1.132185054
YDR083W	RRP8	0.907826364	0.862930848	0.873303669
YPR137W	RRP9	1.04473547	0.731495846	0.976475664
YOR293W	RPS10A	0.639885676	0.631779943	0.721752614
YBR048W	RPS11B	0.96933248	0.722749081	0.859784292
YOR369C	RPS12	1.011453316	0.850481496	0.8703605
YDR064W	RPS13	0.881586906	0.818030703	0.806153403
YJL191W	RPS14B	0.900924222	0.8207364	0.902095261
YOL040C	RPS15	1.024350449	0.954810003	0.924059603
YDL083C	RPS16B	0.910991836	0.817686168	0.803764225
YDR447C	RPS17B	1.091312223	0.728434756	0.809608606
YML026C	RPS18B	0.821011879	0.764851225	0.851586539
YNL302C	RPS19B	0.817236623	0.877645036	0.844074589
YHL015W	RPS20	0.674508763	1.179515573	0.936413826
YKR057W	RPS21A	0.923579802	0.963401278	0.91996069
YJL136C	RPS21B	1.663788761	1.735140999	1.099792712
YLR367W	RPS22B	0.79478198	0.894912786	0.931710886
YPR132W	RPS23B	1.182066058	1.01979796	0.886717052
YIL069C	RPS24B	0.864886953	0.907663913	0.760031025
YGR027C	RPS25A	0.967731339	0.636053391	0.780688681
YGL189C	RPS26A	1.017705554	0.841408517	0.70002332
YHR021C	RPS27B	0.829379258	1.026953654	0.777607627
YLR264W	RPS28B	0.760190524	1.01235065	0.835546764
YLR388W	RPS29A	0.702196151	0.612852297	0.803409323
YDL061C	RPS29B	0.971357281	1.017371919	1.166476785
YGL123W	RPS2	0.934943098	0.781754813	0.835820699
YOR182C	RPS30B	0.875780058	1.043907789	0.857887081
YLR167W	RPS31	0.981036984	0.863266962	0.888855153
YLR441C	RPS1A	0.96644238	0.837006392	0.788453679
YML063W	RPS1B	1.026010996	0.705849435	0.752355031
YNL178W	RPS3	0.866306858	0.892312231	0.836753682
YHR203C	RPS4B	0.91510215	0.926057176	0.839189606
YJR123W	RPS5	0.911408354	1.068765427	0.980899013
YBR181C	RPS6B	0.953260215	0.751989319	0.807851126
YOR096W	RPS7A	0.896020149	0.967436791	0.89707891
YNL096C	RPS7B	0.936562081	0.883157504	0.869470174
YER102W	RPS8B	0.927207549	0.860653467	0.943157571
YBR189W	RPS9B	0.821824887	0.841441016	0.855440531
YLR221C	RSA3	0.781369771	0.908619882	0.882755454
YLR357W	RSC2	0.7207486	0.683782469	0.822257287
YDR303C	RSC3	0.553535243	0.555989012	0.456059421
YKR008W	RSC4	0.517859367	0.652445296	0.597840438
YLR033W	RSC58	0.599691714	0.531949728	0.598253557
YCR052W	RSC6	0.765689345	0.736045128	0.884243886
YMR091C	NPL6	0.60419666	0.553092704	0.511533713
YFR037C	RSC8	0.590809162	0.734557527	0.798377938
YML127W	RSC9	0.656497455	0.720610629	0.717062588
YDR494W	RSM28	0.948372063	0.936287936	0.967765221
YER029C	SMB1	0.844381964	0.820653704	0.858360977
YMR266W	RSN1	0.859077184	0.76925489	0.746246807
YER125W	RSP5	0.825063506	0.900477457	0.884966699
YGR152C	RSR1	1.208172587	1.024029497	1.282940563
YGR214W	RPS0A	1.097109851	0.533781612	0.634797485
YLR048W	RPS0B	1.027554763	0.90615685	0.929592
YDR347W	MRP1	0.971231129	1.132193989	1.038426235
YPR166C	MRP2	0.838371704	0.675349691	0.851974667
YHL004W	MRP4	0.974282811	1.078739839	1.041662545
YBR251W	MRPS5	0.955549085	0.897812754	1.008854051
YKL003C	MRP17	1.023447978	1.293916382	0.855474328
YJR113C	RSM7	0.969196051	1.138997585	1.015787618
YMR158W	MRPS8	0.820237422	1.064453554	1.094865786
YBR146W	MRPS9	1.025542878	1.10797154	1.008937632
YGR275W	RTT102	-0.294388585	1.068536945	0.538651207
YDR289C	RTT103	0.610217548	1.251568981	1.131217802
YDR041W	RSM10	0.907366342	0.890379112	1.021743683
YGR084C	MRP13	0.809903826	0.988007534	0.925206353
YPL013C	MRPS16	1.041786119	0.803581968	0.923163735
YMR188C	MRPS17	0.962428145	0.983535668	1.083058064
YNL306W	MRPS18	1.078341571	1.211343054	1.047905024
YBL090W	MRP21	1.204254578	1.097855936	1.207220923
YKL155C	RSM22	0.904055013	0.794176841	0.906121512
YGL129C	RSM23	0.942327406	0.907383138	0.855219785
YDR175C	RSM24	0.945428157	0.889100733	0.923663355
YIL093C	RSM25	0.846643396	0.865264859	0.980676852
YJR101W	RSM26	1.032899254	0.806043589	0.865934598
YGR215W	RSM27	1.133456327	1.191845403	0.831638978
YDR337W	MRPS28	0.921530297	1.034826819	1.075885545
YFR049W	YMR31	0.7977797	0.963369972	0.92524575
YGR165W	MRPS35	1.09519553	0.911823775	1.068940979
YPL118W	MRP51	0.978013925	0.799576433	0.853362959
YOR118W	RTC5	0.877068842	1.114582064	1.09259553
YGL244W	RTF1	0.57838355	0.778356942	0.805834204
YGL252C	RTG2	0.848711704	0.955549205	1.062437522
YDL025C	RTK1	1.112036436	1.215058788	1.134318885
YDR233C	RTN1	0.993501262	0.630130616	0.897600405
YDL204W	RTN2	1.620708281	1.550267518	1.842444142
YOR158W	PET123	1.235478236	1.121227951	0.990110619
YER139C	RTR1	0.733099383	0.591817413	0.715329845
YOR216C	RUD3	0.635934263	1.169044983	1.20815263
YOR138C	RUP1	0.832302713	1.085143093	1.01547333
YDR190C	RVB1	1.105285621	1.278692822	1.251081469
YPL235W	RVB2	1.018964925	0.960081277	1.014742088
YPR182W	SMX3	0.752221972	0.508260901	0.786754062
YCR009C	RVS161	0.813099265	0.783061571	0.852560011
YDR388W	RVS167	0.810324172	0.856476459	0.972154218
YBR095C	RXT2	0.844974708	0.721337504	0.812862715
YFR040W	SAP155	1.011983697	0.957133109	1.02617407
YJL098W	SAP185	0.837286668	0.836303125	1.103551756
YKR028W	SAP190	0.831598278	0.765513399	0.700077882
YKL212W	SAC1	0.970465716	0.856027639	1.019552941
YBR280C	SAF1	0.856407304	1.032022557	0.944477278
YER043C	SAH1	0.964256164	0.756081329	0.814972321
YPL274W	SAM3	1.446137341	1.249657586	1.138020402
YPL273W	SAM4	0.886735467	0.577634484	0.629100708
YNL026W	SAM50	1.078066088	0.681672996	0.823727414
YDR143C	SAN1	0.447138077	1.023171825	1.048533296
YER047C	SAP1	0.822817384	0.822001838	0.930400539
YPL218W	SAR 1.00	1.037208844	0.982440968	0.88749205
YDL153C	SAS10	0.857519951	1.015967073	1.004486111
YGR263C	SAY1	0.992154576	0.835497444	0.992552777
YKL117W	SBA1	1.085126825	1.235971606	1.127644386
YJL080C	SCP160	0.783518445	0.811898113	0.782835482
YLR378C	SEC61	0.842887211	0.738934068	0.807513261
YDR086C	SSS1	1.017487215	0.931326217	1.062764624
YPR129W	SCD6	0.896756691	0.971840747	0.835926078
YHR205W	SCH9	0.974154802	0.960483741	0.902412123
YGR049W	SCM4	1.088939543	0.752483557	1.061093421
YBR037C	SCO1	1.232797723	1.111210121	1.170426289
YBR024W	SCO2	1.189094374	1.134081807	1.10715167
YER120W	SCS2	0.74182014	0.583415634	0.561434706
YMR272C	SCS7	0.859109179	0.669982621	0.746824092
YMR305C	SCW10	1.344772673	1.188910721	1.039205132
YGR279C	SCW4	0.433265603	0.290664447	0.126721701
YGL083W	SCY1	0.651034564	0.634516342	0.604408419
YGR245C	SDA1	0.95926469	0.841234671	0.895868852
YDR469W	SDC1	0.95554399	0.692647051	0.810721204
YKL141W	SDH3	0.844194588	0.829519348	0.827256847
YKL148C	SDH1	0.896825432	1.073305775	1.086585267
YLL041C	SDH2	0.88940441	0.781684016	0.770648877
YOL071W	SDH5	0.924717344	1.578619946	1.451483483
YDR511W	SDH7	0.721706795	1.195500097	1.047085059
YBR269C	SDH8	0.566891612	0.519197278	0.596169163
YHR087W	RTC3	1.139880516	1.321454552	1.288036099
YKL193C	SDS22	0.746551069	0.916421205	0.83684558
YGL056C	SDS23	0.999172645	1.027358013	0.990312531
YBR214W	SDS24	0.769549069	1.254475237	0.934980434
YBL104C	SEA4	0.874459316	0.761569877	0.93890847
YLR166C	SEC10	1.130934221	0.919209653	0.965326105
YLR208W	SEC13	0.89936149	0.744263677	0.742460007
YMR079W	SEC14	1.003847589	0.837760534	0.815192275
YGL233W	SEC15	0.990206555	0.846485683	0.840107273
YPL085W	SEC16	0.926544595	0.8707515	1.047799008
YBL050W	SEC17	1.067981822	0.833062383	0.919799078
YBR080C	SEC18	0.871201018	1.274715765	1.099390855
YDR164C	SEC1	0.879578499	0.845867424	0.922891734
YLR268W	SEC22	0.539661926	0.306115551	0.160592658
YPR181C	SEC23	1.013415845	1.065492515	1.029671522
YIL109C	SEC24	0.992816683	1.018599338	1.054252503
YDL195W	SEC31	0.908148348	0.889878722	0.906435734
YLR440C	SEC39	1.120500081	0.963708774	1.103858173
YER008C	SEC3	0.913650995	0.879860523	0.884261093
YFL005W	SEC4	1.084246812	0.865117635	0.936961183
YDR166C	SEC5	0.881058289	0.96013635	0.925256941
YPL094C	SEC62	1.03156266	0.911713195	1.047758498
YOR254C	SEC63	1.058389309	0.908617341	0.988434856
YML105C	SEC65	0.740040507	0.844547152	0.817716117
YBR171W	SEC66	1.121761992	1.031864436	0.996615491
YIL068C	SEC6	0.932262495	0.733083662	0.845052357
YLR292C	SEC72	1.12444661	0.94330171	1.009099518
YDR170C	SEC7	0.9186714	0.796060286	0.814054754
YGR009C	SEC9	0.811869863	0.800579289	0.510396964
YCR067C	SED4	1.232445421	0.959091434	1.032426976
YLR026C	SED5	0.880456712	0.786216983	0.703514584
YMR086W	SEG1	0.629473008	0.777746377	0.602310551
YGL100W	SEH1	0.787493129	0.716516884	0.794445087
YPL222W	FMP40	1.018722208	1.028305535	1.160311139
YDR363W-A	SEM1	1.007089421	1.040884557	0.878373514
YLR430W	SEN1	0.815742141	0.757905257	0.960992402
YIL074C	SER33	1.136726393	1.403863738	1.364970885
YER081W	SER3	1.195008752	1.684482979	1.487550277
YGR208W	SER2	0.991239972	0.804259482	1.06773468
YOR184W	SER1	1.283665472	1.173681873	1.24624199
YJL168C	SET2	0.588406789	0.69765854	0.749332606
YOR165W	SEY1	1.067647839	0.710270721	0.845979875
YNL049C	SFB2	0.97815191	0.797284652	0.91775544
YHR098C	SFB3	0.890111834	1.018382699	1.039811768
YJR095W	SFC1	0.951826341	0.927656189	0.948324387
YJL068C		1.145997029	1.021188586	1.084203534
YLR321C	SFH1	0.947120708	0.538762762	0.516061634
YJL145W	SFH5	0.991321503	1.150700482	1.20973068
YOR021C	SFM1	0.950416307	0.667067244	0.916835494
YKL006C-A	SFT1	0.763740873	0.521539538	0.619893297
YBL102W	SFT2	1.043097994	0.883818861	0.26793448
YLR336C	SGD 1.00	1.055965557	1.013090741	1.065134822
YJR134C	SGM1	0.764504991	0.825910988	0.68623088
YIR001C	SGN1	0.85606334	1.048296058	1.27310316
YDR294C	DPL1	1.143455001	0.996371918	1.17137294
YOR057W	SGT1	0.880441506	1.006112897	0.94739815
YOR007C	SGT2	1.003209604	0.736775111	0.844669211
YKR043C	SHB17	1.107895707	0.855994076	0.939020147
YGL228W	SHE10	0.74835181	0.705382871	0.917414989
YKL130C	SHE2	0.943702245	0.690147837	0.965062495
YOR035C	SHE4	0.828019591	0.78330657	0.873596021
YER118C	SHO1	1.461897408	1.156733671	1.227339287
YIL104C	SHQ1	0.842663513	0.860697655	0.853886437
YDL225W	SHS1	0.912675178	0.923741301	1.059955316
YGR112W	SHY1	0.863165215	0.896491097	0.783668215
YBR103W	SIF2	0.698963403	0.803124707	0.76254975
YOL031C	SIL1	0.784054695	1.238050449	0.897133043
YIL123W	SIM1	0.396232787	0.529404386	0.239703497
YOL004W	SIN3	0.764237261	0.738919928	0.852013499
YGL208W	SIP2	0.886855657	0.796441864	0.76825318
YNL257C	SIP3	0.974703046	0.91790652	0.923193316
YNL007C	SIS1	0.845391255	1.035930491	0.931464159
YKR072C	SIS2	0.821289506	1.011519312	0.995325259
YNL032W	SIW14	1.142616862	1.009463197	1.200231464
YHR149C	SKG6	1.153265906	0.839972374	0.91423802
YLR398C	SKI2	0.859545938	0.94509246	0.964339328
YPR189W	SKI3	0.968587969	0.890750086	0.854331306
YGL213C	SKI8	0.91537105	0.858170883	0.900202601
YDR328C	SKP1	0.824472068	0.921006653	0.926151878
YBL007C	SLA1	0.916755546	0.594743707	0.742439864
YNL243W	SLA2	0.860713876	0.760210734	0.777427441
YDR515W	SLF1	1.360631495	1.210385758	1.172777588
YGR271W	SLH1	1.083439969	1.017783677	0.987636519
YOR195W	SLK19	0.974995709	1.181223024	0.975574601
YIL105C	SLM1	0.738656424	0.590513792	0.654561346
YIL147C	SLN1	1.217352777	1.064811945	1.168111054
YLR139C	SLS1	0.857198863	0.846498137	0.844124336
YHR030C	SLT2	1.204742016	1.245866454	1.371144195
YDR189W	SLY1	0.826376556	0.848002437	0.823673687
YFL008W	SMC1	0.972551159	0.971854821	1.107838016
YJL074C	SMC3	1.024662069	1.000555458	1.159232371
[truncated: 530 more rows]
