# Supplementary material for: A Fkh1/2 binding site array in the WHI5 promoter drives sub-scaling transcription
Source: Cell Rep. Author manuscript; Available in PMC 2026 Jun 23. (PMC13288135; doi:10.1016/j.celrep.2026.117304)
Supplement: 3 [file NIHMS2180947-supplement-3.xlsx]

## Sheet: Sheet1
		545bp WHI5pr		ACT1pr		136bp WHI5pr		545bp WHI5pr [ACT1pr core+5’UTR]		545bp WHI5pr [ACT1pr core]		545bp WHI5pr [ACT1pr 5’UTR]		HIS3pr		HIS3pr [WHI5pr core]
		-aTc	+aTc	-aTc	+aTc	-aTc	+aTc	-aTc	+aTc	-aTc	+aTc	-aTc	+aTc	-aTc	+aTc	-aTc
545bp WHI5pr
	+aTc	0.00120036
ACT1pr	-aTc	5.30624e-15	4.12485e-15
	+aTc	4.78338e-19	2.4396e-19	0.122979
136bp WHI5pr	-aTc	0.0390633	0.000349951	1.65581e-09	8.24109e-12
	+aTc	0.633851	0.00555487	1.332e-09	3.66495e-12	0.214507
545bp WHI5pr [ACT1pr core+5’UTR]	-aTc	0.130806	0.000647072	1.39448e-09	3.82934e-12	0.548557	0.44079
	+aTc	0.310548	0.0546908	1.12794e-09	1.70508e-12	0.0385027	0.283379	0.0731342
545bp WHI5pr [ACT1pr core]	-aTc	0.112589	0.000162209	1.54165e-13	7.79583e-17	0.411497	0.430459	0.904805	0.0503972
	+aTc	0.41709	0.0136317	1.13002e-13	2.44866e-17	0.0205957	0.311199	0.0576835	0.76521	0.0393774
545bp WHI5pr [ACT1pr 5’UTR]	-aTc	0.362424	0.00332363	2.94491e-08	1.434e-10	0.376831	0.739228	0.691032	0.178904	0.723929	0.175857
	+aTc	0.028841	0.564374	2.33828e-08	5.31492e-11	0.0141835	0.0666508	0.017893	0.249395	0.00856175	0.128926	0.04575
HIS3pr	-aTc	7.8739e-06	0.0218349	3.54532e-15	1.56192e-19	2.61349e-05	0.000211308	3.06555e-05	0.00116182	3.77719e-06	0.0001241	0.000172616	0.0202537
	+aTc	2.472e-07	0.000646926	2.91408e-15	4.75445e-20	4.08084e-06	1.96724e-05	2.979e-06	5.60092e-05	3.06868e-07	4.98735e-06	1.60177e-05	0.000690831	0.189793
HIS3pr [WHI5pr core]	-aTc	9.47014e-09	6.77392e-06	2.61142e-15	3.12629e-20	7.52029e-07	2.14047e-06	3.93296e-07	3.06109e-06	2.81925e-08	1.99018e-07	2.06513e-06	1.85179e-05	0.0019061	0.00903926
	+aTc	2.79527e-10	4.55863e-08	2.30546e-15	2.00236e-20	1.14857e-07	1.87204e-07	4.23525e-08	1.28926e-07	2.04759e-09	6.09789e-09	2.15872e-07	3.29517e-07	3.53942e-06	1.57924e-06	0.000259909
