# Supplementary material for: A Fkh1/2 binding site array in the WHI5 promoter drives sub-scaling transcription
Source: Cell Rep. Author manuscript; Available in PMC 2026 Jun 23. (PMC13288135; doi:10.1016/j.celrep.2026.117304)
Supplement: 4 [file NIHMS2180947-supplement-4.xlsx]

## Sheet: Sheet1
		545bp WHI5pr		LS #1		LS #2		LS #3		LS #4		LS #5		LS #6
		-aTc	+aTc	-aTc	+aTc	-aTc	+aTc	-aTc	+aTc	-aTc	+aTc	-aTc	+aTc	-aTc
545bp WHI5pr
	+aTc	0.00120036
LS #1	-aTc	0.959791	0.15869
	+aTc	0.253279	0.556268	0.595156
LS #2	-aTc	0.845061	0.139346	0.910206	0.626754
	+aTc	0.386216	0.467121	0.672815	0.919256	0.719193
LS #3	-aTc	0.585432	0.10478	0.810929	0.664388	0.89108	0.774889
	+aTc	0.0925889	0.689874	0.480859	0.874609	0.483332	0.795749	0.477835
LS #4	-aTc	0.343368	0.313721	0.67405	0.863058	0.721246	0.95848	0.780576	0.706616
	+aTc	0.0806396	0.760588	0.461986	0.842014	0.460795	0.766784	0.4504	0.959223	0.673973
LS #5	-aTc	0.0430794	0.317467	0.452624	0.969038	0.452561	0.856548	0.430779	0.826165	0.749472	0.772053
	+aTc	0.00127909	0.417782	0.208973	0.452734	0.166344	0.415534	0.100332	0.466745	0.26426	0.514667	0.121303
LS #6	-aTc	0.100221	0.118045	0.591628	0.868925	0.609933	0.990083	0.614315	0.625468	0.945166	0.580915	0.592582	0.0247085
	+aTc	0.00531424	0.729576	0.310949	0.601218	0.266925	0.552582	0.185751	0.647048	0.400269	0.69753	0.251193	0.675803	0.0549266
