# Supplementary material for: A Fkh1/2 binding site array in the WHI5 promoter drives sub-scaling transcription
Source: Cell Rep. Author manuscript; Available in PMC 2026 Jun 23. (PMC13288135; doi:10.1016/j.celrep.2026.117304)
Supplement: 5 [file NIHMS2180947-supplement-5.xlsx]

## Sheet: Sheet1
		WHI5pr		+1 AAACA		+4 AAACA		+8 AAACA		"G" spacers		"GTGT" spacers
		-aTc	+aTc	-aTc	+aTc	-aTc	+aTc	-aTc	+aTc	-aTc	+aTc	-aTc
WHI5pr
	+aTc	0.00120036
+1 AAACA	-aTc	1.94075e-05	0.0104531
	+aTc	5.65307e-06	0.00263557	0.535856
+4 AAACA	-aTc	3.80498e-06	0.00137129	0.30089	0.59485
	+aTc	2.97865e-07	4.47625e-05	0.00626757	0.00622235	0.0287976
+8 AAACA	-aTc	0.000244109	2.7526e-06	5.00584e-06	2.81746e-06	2.41725e-06	7.75863e-07
	+aTc	0.618746	0.0252675	0.00118464	0.000496167	0.00035932	5.44496e-05	0.00165369
"G" spacers	-aTc	5.08165e-06	1.20727e-07	6.3394e-07	3.72572e-07	3.3242e-07	1.20962e-07	0.114788	0.000107423
	+aTc	0.251675	0.000428188	3.39893e-05	1.21204e-05	9.66933e-06	1.31246e-06	0.00687848	0.203076	0.000292565
"GTGT" spacers	-aTc	1.5799e-07	1.9313e-09	5.71812e-09	1.89466e-09	1.93014e-09	3.08665e-10	0.0552772	9.05308e-06	0.997157	1.59236e-05
	+aTc	0.371727	0.000781506	5.46018e-05	1.97801e-05	1.55471e-05	2.12302e-06	0.00531628	0.278347	0.000240398	0.825075	1.35419e-05
